# Supplementary material for: Flexibility of Gut Microbiota in Ageing Individuals during Dietary Fiber Long‐Chain Inulin Intake
Source: Mol Nutr Food Res. 2021 Jan 25;65(4):2000390. doi: 10.1002/mnfr.202000390 (PMC8138623; doi:10.1002/mnfr.202000390)
Supplement: Supplementary file 2 — Supporting Table 2 [file MNFR-65-2000390-s003.xls]

## Sheet: phyla
Volunteer	Day	Treatment	Synergistetes	Proteobacteria	Lentisphaerae	Firmicutes	Bacteroidetes	Actinobacteria	total
2	-7	inulin	0	1.19314	0	77.2766	1.66557	19.8647	100
2	7	inulin	0	1.6638	0	71.3697	2.80284	24.1636	100
2	35	inulin	0	1.21458	0	71.0442	1.82688	25.9144	100
2	63	inulin	0	1.34623	0	73.5773	3.42308	21.6534	100
2	91	inulin	0	1.02193	0	71.7106	1.46556	25.8019	100
2	147	inulin	0	1.48668	0	81.8601	1.34905	15.3042	100
2	217	inulin	0	6.38911	0	67.5783	2.29458	23.738	100
3	-7	control	0.855403	14.4638	0	64.6137	6.69404	13.373	100
3	7	control	0.742357	2.98458	0	71.8162	8.36894	16.0879	100
3	35	control	1.05086	4.66523	0	69.4637	11.4436	13.3766	100
3	63	control	0	1.68068	0	75.4583	8.70278	14.1582	100
3	91	control	0.476289	1.99463	0	73.6926	11.6539	12.1825	100
3	147	control	0.342547	1.93225	0	74.7452	10.1771	12.8029	100
3	217	control	1.37805	2.24465	0	69.9804	13.5639	12.833	100
4	-7	control	0	0.595746	0	67.1125	6.40485	25.8869	100
4	7	control	0	0.347879	0	70.6796	2.15685	26.8156	100
4	35	control	0	1.08847	0	61.4157	3.4252	34.0706	100
4	63	control	0	0.926401	0	50.4216	9.10885	39.5432	100
4	91	control	0	0.665569	0	69.7004	4.27286	25.3612	100
4	147	control	0	0.290445	0	68.4141	5.54698	25.7485	100
4	217	control	0	1.7974	0	60.6271	8.5058	29.0697	100
5	-7	control	0	0.45738	0	71.5617	3.19799	24.7829	100
5	7	control	0	0	0	72.1559	0	27.8441	100
5	35	control	0	0.358947	0	81.6544	2.68195	15.3047	100
5	63	control	0	0.942797	0	75.044	2.15993	21.8532	100
5	91	control	0	2.34186	0	73.4198	1.39265	22.8457	100
5	147	control	0	0.402176	0	72.9392	1.01392	25.6448	100
5	217	control	0	0.5245	0	81.6355	1.42344	16.4166	100
7	-7	inulin	0	0.807041	0	41.3672	18.0563	39.7695	100
7	7	inulin	0	0.760134	0	51.1632	17.2719	30.8048	100
7	35	inulin	0	0.705354	0	50.1504	5.97499	43.1692	100
7	63	inulin	0	0.472678	0	62.2377	20.1202	17.1694	100
7	91	inulin	0	0.423121	0	61.2	8.27403	30.1029	100
7	147	inulin	0	0.406566	0	61.4268	7.53605	30.6306	100
7	217	inulin	0	0	0	64.9474	2.76806	32.2846	100
8	-7	control	0	0.725619	0	72.5365	2.9569	23.781	100
8	7	control	0	0.159893	0	62.9876	4.06536	32.7871	100
8	35	control	0	0.210996	0	74.8195	2.03678	22.9327	100
8	63	control	0	0.242184	0	73.4228	3.85919	22.4758	100
8	91	control	0	0.172325	0	74.9309	7.04456	17.8522	100
8	147	control	0	0.17984	0	78.7202	1.46551	19.6345	100
8	217	control	0	0.689899	0	64.2986	3.68461	31.3269	100
9	-7	inulin	0	1.73687	0	76.3553	4.87422	17.0337	100
9	7	inulin	0	0.530827	0	76.1298	3.65004	19.6893	100
9	21	inulin	0	0	0	76.2616	1.3589	22.3795	100
9	35	inulin	0	0	0	79.1756	4.56824	16.2562	100
9	63	inulin	0	0.571265	0	74.3804	1.55788	23.4905	100
9	91	inulin	0	0.176232	0	79.5108	3.18718	17.1258	100
9	147	inulin	0	0.306933	0	77.8845	3.06307	18.7455	100
10	-7	inulin	0.412516	0.488232	0	69.7597	7.60936	21.7302	100
10	7	inulin	0	2.9702	0	65.5824	4.43186	27.0155	100
10	35	inulin	0	0.209773	0	67.4463	7.12502	25.2189	100
10	63	inulin	0.170595	0.512994	0	56.485	3.79543	39.036	100
10	91	inulin	0	0.38464	0	74.6176	3.17713	21.8206	100
10	147	inulin	0	0	0	73.5305	1.24987	25.2197	100
10	217	inulin	0.219543	0.310914	0	59.1865	2.68655	37.5964	100
11	-7	inulin	0	1.8155	0	74.9745	3.43838	19.7716	100
11	7	inulin	0	1.23173	0	75.0987	2.25223	21.4173	100
11	63	inulin
11	91	inulin
11	147	inulin
11	217	inulin
12	-7	inulin	0	0.747873	0	89.6404	1.3228	8.28893	100
12	7	inulin	0	0.542037	0	91.8868	1.35219	6.21893	100
12	35	inulin	0	0.322177	0	92.0894	1.86402	5.72439	100
12	63	inulin
12	91	inulin
12	147	inulin
12	217	inulin
13	-7	inulin	0	0.174691	0	67.5831	1.09399	31.1483	100
13	7	inulin	0	0.627623	0	59.1688	1.24294	38.9606	100
13	35	inulin	0	0.314921	0	69.5251	1.42606	28.7339	100
13	63	inulin	0	0.77341	0	60.8583	0.702433	37.6658	100
13	91	inulin	0	0.568272	0	57.9638	0.556907	40.9111	100
13	147	inulin	0	1.67548	0	67.4466	3.78061	27.0973	100
13	217	inulin	0	0.427315	0	66.3984	0.555154	32.6192	100
14	-7	control	0	3.18874	0	72.7304	1.17511	22.9058	100
14	7	control	0	6.58744	0	75.6509	1.7813	15.9803	100
14	35	control	0	1.86019	0	61.5666	1.10591	35.4673	100
14	63	control	0	3.73103	0	62.8474	1.77114	31.6504	100
14	91	control	0	0.902529	0	73.2629	0.979636	24.855	100
14	147	control	0	1.75565	0	72.63	1.32887	24.2855	100
14	217	control	0	3.07649	0	63.7994	3.74086	29.3832	100
15	-7	control	0	20.8782	0	52.7655	1.4905	24.8658	100
15	7	control	0	2.0313	0	58.9769	2.37318	36.6186	100
15	35	control	0	2.61871	0	70.3245	2.66762	24.3892	100
15	63	control	0	6.88475	0	51.8979	3.63911	37.5782	100
15	91	control	0	4.01394	0	60.6885	1.52146	33.7761	100
15	147	control	0	1.4041	0	68.3023	0.847995	29.4456	100
15	217	control	0	3.42411	0	69.4809	6.17824	20.9167	100
16	-7	inulin	0.520968	1.20412	0.860088	42.2426	34.6566	20.5156	100
16	7	inulin	0.511928	0.605838	1.73277	39.817	40.4343	16.8982	100
16	35	inulin	0.42399	0.493969	1.34915	48.0787	35.5102	14.144	100
16	63	inulin	0.412725	0.206363	0.267198	52.0738	18.5583	28.4816	100
16	91	inulin	0	0.565213	0.162643	65.454	12.3505	21.4677	100
16	147	inulin	0.876876	1.06288	0.318864	40.602	44.9492	12.1902	100
16	217	inulin	2.55349	0.808724	2.7374	33.9994	44.8582	15.0427	100
17	-7	inulin	0	0	0	69.3799	3.24866	27.3714	100
17	7	inulin	0	0.443107	0	70.7419	5.01872	23.7963	100
17	35	inulin	0	1.05743	0	58.2572	9.00776	31.6776	100
17	63	inulin	0	2.00748	0	64.0152	4.62857	29.3488	100
17	91	inulin	0	0.71858	0	61.505	7.88245	29.894	100
17	147	inulin	0	0.878155	0	64.4695	8.18718	26.4652	100
17	217	inulin	0	0.610501	0	60.4582	10.7635	28.1678	100
18	-7	inulin	0	0.256216	0	70.3929	4.66442	24.6865	100
18	7	inulin	0	0.215509	0	72.578	8.23793	18.9685	100
18	35	inulin	0	0.966621	0	68.5952	14.896	15.5422	100
18	63	inulin	0	1.68846	0	62.6323	8.52073	27.1585	100
18	91	inulin	0	0.281446	0	67.8473	4.9253	26.9459	100
18	147	inulin	0	0.391165	0	69.5361	4.53621	25.5365	100
18	217	inulin	0	0.422553	0	68.3098	4.32353	26.9441	100
19	-7	control	0	0.933686	0	69.9887	4.67095	24.4067	100
19	7	control	0	0.554974	0.184555	70.2906	8.78665	20.1832	100
19	35	control	0	0.474071	0	70.8177	6.26929	22.4389	100
19	63	control	0	1.0118	0	70.2413	14.5601	14.1868	100
19	91	control	0	0.411474	0	72.3062	5.33615	21.9462	100
19	147	control	0	1.28723	0	71.3316	4.9829	22.3983	100
19	217	control	0	0.991004	0	71.5819	4.37006	23.057	100
20	-7	control	0	2.34222	0	70.8054	2.83626	24.0161	100
20	7	control	0.182368	2.39924	0	64.8921	7.47064	25.0556	100
20	35	control	0.233699	2.85571	0	66.3852	3.6149	26.9105	100
20	63	control	0	4.54006	0	72.7893	4.10939	18.5613	100
20	91	control	0	3.89094	0	70.1448	1.71094	24.2533	100
20	147	control	0.183379	1.67122	0	66.7239	4.17219	27.2493	100
20	217	control	0.22343	1.33025	0	70.3367	3.96621	24.1434	100
21	-7	control	0	0.615765	0	74.9499	3.65695	20.7774	100
21	7	control	0	0	0	80.259	5.33792	14.403	100
21	35	control	0.209893	0.297721	0	76.4741	3.60093	19.4174	100
21	63	control	0	0	0	80.109	9.11294	10.7781	100
21	91	control	0.240773	0	0	76.3556	11.9718	11.4318	100
21	147	control	0.191986	0.871424	0	80.0798	7.86324	10.9936	100
21	217	control	0	2.83134	0	72.6542	12.9974	11.5171	100
23	-7	inulin	0.335681	0	0	69.3407	4.26657	26.0571	100
23	7	inulin	0	0	0	73.5469	4.97194	21.4812	100
23	35	inulin	0.59068	0.177582	0	67.9798	11.0655	20.1864	100
23	63	inulin	0	0.244007	0	71.7379	4.96309	23.055	100
23	91	inulin	0.55896	0.23739	0	53.5827	6.62334	38.9976	100
23	147	inulin	0	0	0	58.039	6.40458	35.5564	100
23	217	inulin	0	0.441143	0	77.8312	5.57276	16.1549	100
24	-7	control	0	1.46705	0	72.0171	10.1515	16.3643	100
24	7	control	0	1.43476	0	71.4107	3.04526	24.1093	100
24	35	control	0	1.29047	0	73.2152	8.21532	17.279	100
24	63	control	0	1.19331	0	69.0151	10.7295	19.0621	100
24	91	control	0	2.72026	0	67.3138	10.8084	19.1575	100
24	147	control	0	0.983241	0	71.3746	6.62536	21.0168	100
24	217	control	0	0.867593	0	70.5328	9.65879	18.9408	100
25	-7	control	0	1.10683	0	74.9155	1.79891	22.1788	100
25	7	control	0	2.96516	0	64.7021	13.2252	19.1075	100
25	35	control	0	0.478569	0	70.1951	1.6447	27.6816	100
25	63	control	0	1.3119	0	69.7303	5.58852	23.3693	100
25	91	control	0	0.811015	0	68.4102	3.64829	27.1305	100
25	147	control	0	0.681478	0	60.4858	1.24554	37.5872	100
25	217	control	0	0	0	71.6526	2.63682	25.7106	100
26	-7	control	0	0.880622	0	72.4876	9.8234	16.8083	100
26	7	control	0	0.622514	0	60.8628	5.05307	33.4616	100
26	36	control	0	1.4795	0	63.5847	3.0961	31.8397	100
26	63	control	0	1.31339	0	63.3667	2.44295	32.877	100
26	91	control	0	0.570736	0.237806	58.0759	2.65035	38.4652	100
26	147	control	0	0.467762	0	71.3305	1.88271	26.3191	100
26	217	control	0	0.385802	0	71.9766	1.88529	25.7523	100
27	-7	control	0	0.266078	0	79.3537	6.29141	14.0888	100
27	7	control	0	0.51168	0	72.0985	1.61949	25.7703	100
27	35	control	0	0.186205	0	81.5287	2.63064	15.6544	100
27	63	control	0	0.260916	0	81.321	3.23014	15.1879	100
27	91	control	0	0	0	81.8031	2.32663	15.8702	100
27	147	control	0	0.26583	0	82.7383	3.5289	13.467	100
27	217	control	0	0.397779	0	76.3183	3.46169	19.8223	100
28	-7	inulin	0	0.357167	0	67.0457	2.60189	29.9953	100
28	7	inulin	0	0.792581	0	55.4827	15.4254	28.2993	100
28	35	inulin	0	0.203671	0	70.2876	4.50313	25.0056	100
28	63	inulin	0	0	0	67.8795	5.51577	26.6048	100
28	91	inulin	0	0.954835	0	71.0658	8.87682	19.1025	100
28	147	inulin	0	0.160728	0	71.1465	9.59351	19.0992	100
28	217	inulin	0	0.167516	0	67.9616	1.84387	30.027	100
29	-7	inulin	0	2.39075	0	65.7564	13.257	18.5958	100
29	7	inulin	0	0.542849	0	60.2487	12.4464	26.762	100
29	35	inulin	0	0.286248	0	68.1503	9.54879	22.0147	100
29	63	inulin	0	1.23028	0	64.3496	14.1168	20.3033	100
29	91	inulin	0	1.33776	0	69.5921	15.3618	13.7083	100
29	147	inulin	0	0.577276	0	72.5377	11.1241	15.7609	100
29	217	inulin	0	1.01671	0	73.1915	11.706	14.0859	100

## Sheet: family
Volunteer	Day	Treatment	Victivallaceae	Veillonellaceae	Unknown	unclassified_Clostridiales	Synergistaceae	Sutterellaceae	Streptococcaceae	Staphylococcaceae	Ruminococcaceae	Rikenellaceae	Propionibacteriaceae	Prevotellaceae	Porphyromonadaceae	Peptostreptococcaceae	Peptoniphilaceae	Pasteurellaceae	Oscillospiraceae	Leuconostocaceae	Lactobacillaceae	Lachnospiraceae	Eubacteriaceae	Erysipelotrichaceae	Enterococcaceae	Enterobacteriaceae	Eggerthellaceae	Corynebacteriaceae	Coriobacteriaceae	Clostridiales_Family_XIII._Incertae_Sedis	Clostridiaceae	Christensenellaceae	Carnobacteriaceae	Bifidobacteriaceae	Bacteroidaceae	Atopobiaceae	Actinomycetaceae	Acidaminococcaceae	total
2	-7	inulin	0	0.867149	0.235959	0.425316	0	0	14.7415	0.144525	19.1776	0.156323	0	0	0.300848	2.17849	0.349219	0.0831755	0.156323	0.468379	1.22581	19.8141	8.0869	7.91052	2.43805	0.497284	1.66646	0.250117	8.36593	0.323264	5.82819	0.204105	0.441243	0.235959	0.648887	1.11904	1.44643	0.212953	100
2	7	inulin	0	0.62609	0.398704	0.604286	0	0	9.92649	0.0878395	15.4859	0.597433	0	0	0.528906	2.21032	0.215549	0.264142	0.215549	0.831049	2.01969	21.8826	11.5817	7.68129	2.31747	0.698978	1.57488	0.34139	10.6099	0.39372	3.9073	0.152629	0.311488	0.329554	0.984924	1.46212	1.42848	0.329554	100
2	35	inulin	0	1.74585	0.154217	1.31812	0	0.130357	5.35802	0	13.343	0.329384	0	0	0.415512	2.79162	0.154217	0.130357	3.01625	0.130357	0.476617	24.0741	10.2569	12.5143	1.1447	0.533648	1.08999	0.377104	11.8305	0.164692	4.32156	0.174585	0.11639	0.367793	0.663423	0.947415	1.65623	0.272935	100
2	63	inulin	0	0.822222	0.170593	0.679358	0	0.217611	5.98642	0	13.9597	0.528657	0.104285	0	0.856581	1.94102	0.147686	0.12056	1.46421	0.558797	1.89943	23.8493	15.829	8.89253	2.16225	0.568442	1.44311	0.341186	9.69305	0.190485	2.52212	0.255588	0.217611	0.330335	1.21585	1.20078	1.41779	0.413522	100
2	91	inulin	0	0.342409	0.447529	0.566788	0	0.086678	12.5954	0	12.9009	0.184421	0.122948	0	0.43462	5.2099	0.268026	0.086678	1.06473	0.877845	3.34171	21.6634	6.59429	8.35367	0.735226	0.426013	3.76097	0.319664	10.2169	0.426013	4.22448	0.313516	0.237903	0.245895	0.426013	2.15343	1.37209	0	100
2	147	inulin	0	0.77886	0.241882	0.750438	0	0	8.78938	1.04553	20.8006	0.283606	0.120941	0	0.270303	2.16	0.171131	0.104614	1.69982	0.40999	2.79736	22.0004	16.8737	2.38314	1.337	0.651267	2.10074	0.314446	6.21818	0.276955	3.84411	0.120941	0.357985	0.171131	0.452319	0.842354	1.48274	0.148153	100
2	217	inulin	0	0.509537	0.230903	0.726121	0	0	8.53028	0.133649	11.9163	0.742827	0	0	0.315627	4.30183	0.298324	0.260139	2.96057	0.513117	0	21.4489	11.0935	7.30178	2.68611	2.86272	1.76966	0.10322	10.4748	0.20644	6.44141	0.223146	0.683162	0.178994	0.64796	1.22015	0.559656	0.659296	100
3	-7	control	0	2.99017	0.113096	2.66722	0.408582	0.370012	3.36802	0.196119	18.8	1.57419	0.364128	0.44323	0.926991	3.05162	0.392239	0	1.52646	0.6132	4.41073	20.6494	9.14113	3.37456	0.160164	6.89294	1.38983	0.358245	6.02087	0.206579	4.2924	0.261493	0.235997	0.113096	2.58616	0.787093	1.314	0	100
3	7	control	0	3.80227	0.15016	2.88857	0.328475	0.341883	1.92996	2.4334	15.1152	1.93465	0.201107	0.734042	1.43792	2.05197	0.614718	0	1.06386	1.62696	4.08114	22.8686	13.1095	2.65127	0.222559	1.24351	1.85756	0.292276	6.78738	1.19726	4.50816	0.373389	0.164238	0.115972	2.71361	0.164238	0.994141	0	100
3	35	control	0	3.9355	0.130987	2.02637	0.481377	0.621533	1.89931	0.217438	17.1776	2.8804	0.217438	1.22669	1.66353	2.22743	0.173558	0	1.90586	0.413919	4.29899	22.5979	10.7219	3.87132	0.364799	2.0375	1.51879	0.35301	5.77587	0.130987	5.10129	0.244946	0.19648	0.160459	3.86149	0.307164	1.25813	0	100
3	63	control	0	1.37597	0.202349	3.01365	0	0	4.8476	0.223932	17.3008	1.14664	0.277892	1.29908	1.32336	2.44437	1.75639	0	0.871448	0.621885	3.10335	28.3652	9.80986	1.94794	0.165251	0.78916	1.43533	0.269798	6.30788	0.826257	3.93028	0.330503	0.38716	0.26103	3.49321	0.213141	1.65926	0	100
3	91	control	0	3.71589	0.0857372	2.52165	0.210391	0.297952	4.01627	0	12.081	2.3295	0.136207	1.23741	1.81508	1.48064	0.536922	0	1.08965	0.250523	5.00559	26.0732	9.8312	6.45157	0.25782	0.797174	1.65637	0.192149	4.94418	1.23437	5.3601	0.227416	0.354502	0.18242	4.03087	0.344165	1.25201	0	100
3	147	control	0	2.8255	0.0873292	2.28233	0.151742	0.205626	13.8073	0.138736	11.424	1.9615	0.195717	0.844802	1.13218	1.97389	0.138736	0	1.4815	0.107149	3.31294	24.402	10.8394	2.9215	0.107149	0.821886	2.11696	0.270039	5.16667	1.01389	4.70711	0.309678	0.270039	0	3.80594	0.283665	0.893112	0	100
3	217	control	0	3.37155	0.184844	2.59952	0.619227	0.619227	5.63097	0	16.1092	2.71166	0.106593	1.4196	2.10661	1.67407	0.314235	0	5.24218	0.138017	3.13311	23.2343	8.19783	2.11831	0.0868767	0.686387	1.39989	0.29575	5.40484	0.150956	5.24033	0.163279	0.444242	0.138017	4.83121	0.246459	1.38078	0	100
4	-7	control	0	2.7278	0.157584	0.752542	0	0.144076	11.1962	0	16.2903	2.30201	0	0	0.498479	0.542216	0.12864	0	0.542216	0.170448	0.755758	29.1594	10.5195	1.38416	0.374985	0.280435	1.40796	0.315167	14.1439	0	1.5887	0.264998	0.203251	0.334463	2.62425	0.264998	0.925563	0	100
4	7	control	0	0.499731	0	0.356277	0	0.150862	5.6708	0	22.6697	0.846579	0	0	0.212823	0.875539	0	0	0	0.293642	0.534752	32.4414	8.69477	2.8455	0	0.134698	3.99784	0.46673	14.9939	0	1.10048	0.343481	0.28556	0.212823	0.898438	0.293642	1.17996	0	100
4	35	control	0	2.23427	0.108332	1.12528	0	0.265508	11.6335	0	16.2962	1.00192	0	0	0.257993	1.48346	0.187859	0.187859	2.1059	0.0882939	0.623067	23.0503	6.6427	5.39657	0.610543	0.464639	1.96751	0.306837	17.598	0	2.28813	0.524127	0.0882939	0.331259	1.45528	0.531642	1.14469	0	100
4	63	control	0	3.38316	0	2.26932	0	0.224384	13.353	0.13923	19.0099	1.59431	0	0	0.388476	3.03447	0	0	0.743388	0.47363	0.509059	12.1944	5.43059	1.4787	2.26746	0.430742	2.48314	0.13923	21.3618	0	1.43892	0.583025	0.351804	0.362371	4.68347	0.694906	0.977095	0	100
4	91	control	0	4.20075	0.0893372	1.28937	0	0.329471	4.21405	0	18.541	1.46171	0	0	0.447953	1.49782	0	0.155231	1.23995	0.341509	0.179308	30.3499	11.7323	2.082	0.261042	0	2.40513	0.200217	13.6211	0	1.5257	0.425144	0.276248	0.310463	1.7652	0.405502	0.652605	0	100
4	147	control	0	3.49349	0	1.32235	0	0	5.13749	0	18.0077	2.32235	0	0	0.450862	1.28936	0.22818	0	2.60071	0.194503	0.606877	28.2366	11.499	2.70311	0.434367	0.0969079	1.31479	0.0969079	13.5252	0	2.07905	0.299658	0.274916	0.336772	1.74572	0.690726	1.01238	0	100
4	217	control	0	2.90666	0.0858662	1.80441	0	0.192438	6.47041	0	15.1131	2.3732	0	0.475613	1.01334	1.08947	1.00969	0	0.784366	0.210707	0.41776	24.5565	11.1973	4.23363	0	0.929304	2.03156	0.202181	15.2227	0	1.38056	0.394619	0.1492	0.430549	3.66789	0.574268	1.08277	0	100
5	-7	control	0	9.31791	0.127923	1.79412	0	0	3.01962	0	16.1944	0.523845	0.110653	0.319808	0.519368	1.18968	0	0.169498	1.18265	0	0.78097	29.0219	13.6858	0.670956	0.0901857	0.169498	2.41775	0.212352	12.6919	0	2.4235	0.285908	0	0.478432	1.46664	0.285908	0.848769	0	100
5	7	control	0	6.47808	0	3.0447	0	0	5.72231	0	15.8713	0	0	0	0	0	0	0	0	0	3.0447	32.0233	12.222	0	0	0	3.0447	0	14.8132	0	3.73569	0	0	0	0	0	0	0	100
5	35	control	0	11.7004	0	2.01237	0	0	3.39409	0	17.1567	0.648616	0	0.364556	0.479643	1.42829	0	0.115088	3.87108	0.0937999	0.387839	31.7429	11.3006	0.814928	0	0.133049	1.43161	0.133049	7.31173	0	2.86722	0.220862	0	0.332624	0.975253	0.176291	0.907398	0	100
5	63	control	0	6.78551	0.242403	0.502456	0	0	5.9018	0	15.685	0.394787	0	0.305945	0.485394	3.19536	0	0.195334	0.294178	0.440091	0.495984	25.9636	18.2661	1.26026	0.155914	0.420086	2.70467	0.131792	10.3392	0.0829583	3.32245	0.131792	0.0829583	0.288295	0.800165	0.227694	0.897832	0	100
5	91	control	0	7.84127	0.177413	0.961038	0	0	5.69351	0	16.6285	0.371125	0	0.24261	0.31345	1.58857	0	1.22057	0	0	0.153591	29.3308	15.2525	0.208131	0.108454	0.108454	2.82042	0.0883929	11.5625	0	2.81478	0.18807	0.108454	0.489609	0.485848	0.359841	0.882049	0	100
5	147	control	0	8.38995	0.154123	1.01847	0	0	3.93234	0	15.696	0.227095	0	0.166704	0.259178	2.47289	0	0.188722	0.0886993	0.140912	0.412672	30.3446	12.6463	1.27828	0	0.0886993	2.96545	0.140912	12.9124	0.0886993	3.55552	0.33907	0.140912	0.491306	0.361088	0.281196	1.21789	0	100
5	217	control	0	10.8493	0	1.1207	0	0	1.48957	0	15.8012	0.432695	0	0.246406	0.305781	2.29261	0.181836	0	0.445312	0.16625	0	35.7445	14.5172	0.181836	0	0.256797	3.48531	0.148437	7.8323	0	1.13777	0.647187	0.128398	0.575195	0.474999	0.296875	1.24168	0	100
7	-7	inulin	0	7.39846	0	1.87169	0	0	1.14592	0	11.3343	2.50364	0	3.45846	5.60749	1.55503	4.12007	0	1.47155	0.154537	0.119352	16.0691	6.20149	0.907216	0.154537	0.364956	2.09936	0.238705	21.6221	0.13798	2.14282	0.682999	0	0.413939	6.92243	0.206969	1.09487	0	100
7	7	inulin	0	7.88786	0	2.40758	0	0	1.15004	0.218871	13.7904	2.89869	0	2.27842	4.4478	2.22506	0.494973	0	1.56613	0.218871	0.218871	20.5267	7.59861	0.87471	0	0.154679	1.89095	0.189482	16.4339	0	3.30317	0.494973	0	0.450889	7.28229	0	0.996133	0	100
7	35	inulin	0	4.75837	0	4.20502	0	0	1.68481	0.663157	12.8045	1.84952	0.151794	0.372488	1.3317	2.47392	0.285287	0	1.57069	0.402631	1.02165	17.1355	15.6585	1.35753	0	0	1.06041	0.304665	23.7359	0.151794	2.01639	1.14438	0.186244	0.322966	2.34581	0	1.00442	0	100
7	63	inulin	0	9.32081	0	2.36153	0	0	0.728018	0	13.857	2.87947	0	1.94138	3.33947	0.796836	0.10214	0	1.49878	0	0	24.7381	12.7965	0.532431	0	0	0.422323	0	9.08248	0	4.99978	0.457818	0	0.191965	9.51857	0	0.434638	0	100
7	91	inulin	0	8.8878	0	2.6665	0	0	0.781039	0	17.7232	1.14945	0	0.48467	1.89693	2.54042	0	0	1.88137	0	0.200581	24.2646	10.8101	1.01273	0	0.16374	1.32302	0.16374	16.4182	0.200581	2.31282	0.337304	0	0.316837	3.92157	0	0.542797	0	100
7	147	inulin	0	9.11596	0	2.27795	0	0	1.01956	0.144459	16.4792	1.68007	0.167005	0.465109	1.70094	0.818324	0	0	1.53728	0.187045	0.364071	24.8211	10.9121	0.800788	0	0	1.49636	0.167005	16.5811	0	4.17345	0.657164	0	0.391626	3.30002	0	0.742337	0	100
7	217	inulin	0	5.93555	0	2.02577	0	0	1.1968	0.335534	14.3329	0.634286	0	0.17943	0.683629	1.33945	0	0	1.10978	0	0.560719	30.0994	13.8915	0.665686	1.61756	0	2.26441	0.126498	18.1476	0.200962	1.8885	0.420764	0	0.483564	1.24973	0.17943	0.430632	0	100
8	-7	control	0	0.0887764	0.295292	1.35053	0	0	2.64503	0	13.6974	0.295292	0.108924	1.4135	0.302218	1.82716	0.188886	0.0887764	0.154257	0.178182	0.64536	29.5871	9.51733	15.7871	0.549028	0.367068	3.27088	0.125924	11.9093	0.141035	3.16573	0.0887764	0.125924	0.188886	0.440734	0.402957	0.731618	0.321106	100
8	7	control	0	0.308669	0.291748	2.25521	0	0	4.8611	0	14.4141	0.432953	0.165129	1.94479	0.391525	0.612087	0	0.0822728	0.100945	0.142956	0.325007	22.611	9.66268	13.5972	0	0	3.10653	0.116699	16.5613	0.175049	4.74207	0	0.130703	0.39561	0.501806	0.416616	0.56599	1.08822	100
8	35	control	0	0	0.110777	2.0004	0	0	1.66742	0	16.1069	0.286228	0	0.903508	0.384199	1.17181	0	0.110777	0.128066	0.384199	0.128066	30.4478	12.1714	13.8331	0	0	3.60315	0	11.4568	0.181214	2.9404	0	0.143434	0.379077	0.313763	0.169688	0.738303	0.239484	100
8	63	control	0	0	0.159993	2.15892	0	0	2.07142	0	18.3214	0.572709	0.173053	1.26427	0.63344	1.37137	0	0	0.261213	0.0920774	0.173053	31.2267	8.57495	12.9594	0	0	2.15696	0.130606	11.8832	0.269049	2.10472	0.159993	0.112974	0.479978	1.41577	0.146279	0.873756	0.252723	100
8	91	control	0	0.255364	0.110445	1.74605	0	0.0900159	1.4709	0	18.5637	1.11466	0	3.01074	1.09296	1.85586	0	0	0.349849	0	0.143004	30.3852	8.40595	13.134	0	0	2.24018	0.127682	9.0118	0.0900159	3.42252	0.127682	0	0.191523	1.42749	0.201738	0.792268	0.638411	100
8	147	control	0	0.199615	0.244465	2.04416	0	0	4.34415	0	13.5353	0.389122	0.141499	0.476927	0.252677	4.58987	0.0890686	0.0890686	0.765611	0	0.109283	32.0944	11.265	11.0755	0.0890686	0	3.45978	0.141499	9.04457	0.109283	3.50084	0.109283	0.309529	0.109283	0.289315	0.189508	0.833202	0.109283	100
8	217	control	0	0.154849	0.359952	1.9809	0	0	6.44466	0	13.6244	0.522398	0.0823916	1.53914	0.482078	2.94448	0.653289	0.10109	0.298012	0.154849	0.274054	26.159	5.10886	14.3133	0	0.33541	2.47759	0.226139	16.3539	0.175301	1.32352	0.143163	0.202181	0.267627	0.963572	0.286325	1.09446	0.953054	100
9	-7	inulin	0	0.2762	0.201976	1.82634	0	0	4.57906	0	18.4954	1.46236	0	0	1.0684	6.57955	0.159868	0	0.377544	0	0.334723	34.3159	5.88726	1.54229	0	0.902823	7.69006	0.100631	4.74464	0.225527	5.30917	0.529561	0.371121	0	1.85989	0.201976	0.768649	0.189129	100
9	7	inulin	0	0.421932	0.199011	0.68564	0	0.121657	3.98585	0	20.937	0.730646	0	0	0.861445	2.40923	0	0	0.253862	0	0.562576	37.3895	7.93935	2.17084	0	0.263004	5.15531	0	10.1137	0	2.58082	0.140644	0.253862	0.099154	1.78055	0.140644	0.663137	0.140644	100
9	21	inulin	0	0	0.179636	0.508113	0	0	9.20029	0.103382	16.3476	0.518378	0.103382	0	0.381268	3.00688	0.179636	0	0.25369	0.164239	0.1943	38.2031	8.1914	2.36313	0	0	5.94411	0	11.2899	0	1.21346	0.434059	0.146642	0	0.434059	0	0.639357	0	100
9	35	inulin	0	0.0974262	0.195543	0.640525	0	0	9.02401	0	24.1638	1.19883	0.0974262	0	1.21057	1.19883	0	0	0.453273	0	0.119537	32.1541	9.85386	3.4956	0	0	5.0634	0	7.09484	0	0.826395	0.229401	0.284678	0	1.76818	0.138193	0.59423	0.0974262	100
9	63	inulin	0	0	0.331225	0.415655	0	0.0915739	9.89713	0.159118	16.6931	0.547495	0.0915739	0	0.331225	3.75323	0	0.129892	0	0.129892	0.355904	31.4183	10.5778	1.72691	0	0.205229	8.38453	0.215621	8.8437	0.129892	2.49068	0.598802	0.42085	0	0.498786	0.32473	0.969644	0.267578	100
9	91	inulin	0	0	0.182985	0.651276	0	0	2.46619	0.12921	19.2716	0.973927	0	0	0.765548	1.71632	0.10531	0	0.1673	0	0.395098	41.8437	10.9036	2.2242	0.1673	0.10531	5.75393	0	8.43223	0	1.24504	0.10531	0.247963	0	1.44222	0	0.704304	0	100
9	147	inulin	0	0.168957	0.323433	0.960643	0	0	6.83139	0	13.6462	1.02271	0.0972367	0	0.672381	3.95084	0	0	0.228954	0.0972367	0.654451	37.5527	13.0939	0.616522	0	0	6.67002	0.248953	7.83273	0.154475	2.38885	0.395843	0.154475	0	1.15994	0	0.739275	0.337915	100
10	-7	inulin	0	3.91653	0.198674	0.662247	0.20927	0	5.77281	0	18.186	1.47615	0	2.34237	1.15628	1.09801	0	0	0.296025	0.573506	0.964232	27.1184	8.84564	7.09532	0	0	1.99336	0	10.7887	0.114569	2.4172	0.0933769	0.175496	0.533771	2.42846	0.758273	0.537745	0.24768	100
10	7	inulin	0	1.17571	0.16896	0.798893	0	0.110302	6.08064	0	15.8567	0.864564	0	1.75336	0.68094	1.39567	0.408054	0	0.392752	0.939162	1.72849	25.3918	10.6559	9.57907	0	1.53148	1.59141	0.110302	13.826	0.110302	1.55379	0.292014	0.0898994	0.611443	0.981242	0.819296	0.501779	0	100
10	35	inulin	0	2.12498	0.194185	0.495296	0	0	6.33868	0	15.2645	1.28617	0	1.8208	1.16081	1.19645	0	0	0.237816	0.732497	0.698085	25.7154	11.2886	9.81866	0	0	2.25648	0	12.5336	0.10631	1.57253	0.10631	0.194185	0.549373	2.59262	0.74786	0.5463	0.421555	100
10	63	inulin	0	1.11006	0.110495	0.912064	0.0900567	0	10.0135	0	12.9145	0.413878	0	1.31189	0.632313	1.38151	0	0	0.230571	0.97274	0.925476	20.1152	8.55667	11.7189	0	0.247177	2.33189	0	20.4199	0.0900567	0.871187	0.433039	0.156482	0.70257	1.31189	1.14072	0.654668	0.230571	100
10	91	inulin	0	0.903145	0.152453	0.531542	0	0	3.50096	0	19.8011	0.775874	0.117742	0.773152	0.593476	0.340296	0	0	0.304224	0.726872	1.06104	30.4755	11.9934	9.28123	0.0959634	0.117742	1.93696	0	11.3727	0.136118	1.62457	0.0959634	0.235485	0.360033	1.13659	0.767027	0.573739	0.215067	100
10	147	inulin	0	0.391354	0.259784	0.585353	0	0	6.99738	0	16.6557	0.134255	0.0946499	0.57327	0.134255	0	0	0	0.66792	0.963281	1.41304	31.6856	9.92952	9.70128	0	0	2.74552	0	13.0704	0	1.18547	0.201383	0.292676	0.528294	0.276566	0.76257	0.750487	0	100
10	217	inulin	0	0.542428	0.147277	1.26501	0.113745	0	7.98651	0	12.5376	0.460242	0	1.08025	0.415532	0.923113	0	0	0.270885	0.71732	1.15586	20.6458	13.3891	10.1457	0	0.131498	2.91662	0	19.1954	0	2.42021	0.538483	0	0.469447	0.620011	1.40702	0.504951	0	100
11	-7	inulin	0	2.70914	0.179391	1.66664	0	0	6.014	0	15.0431	1.02693	0.165852	0.0954496	0.697256	3.66838	0.191576	0.213915	0.609253	0.473863	0.48334	34.9075	10.4907	1.8616	0	0.952465	2.76533	0.278902	10.2334	0	2.44446	0	0.191576	0.135389	1.36743	0.203084	0.676947	0.253178	100
11	7	inulin	0	5.36018	0.181806	0.820527	0	0	3.6958	0.118688	14.1966	0.661361	0.227772	0.0967344	0.450055	5.18112	0.265505	0	0.870609	0.675768	0.336169	33.1943	11.7371	1.79061	0.489846	0.613337	2.40601	0.216795	10.8336	0	2.4753	0.274424	0	0.137212	0.848655	0.153677	0.754665	0.935785	100
11	63	inulin
11	91	inulin
11	147	inulin
11	217	inulin
12	-7	inulin	0	0	0.48226	0.399273	0	0	7.10394	0.358563	20.1594	0	0	0.313156	0.292801	1.98228	0	0	0.878402	0.156578	3.30927	37.4331	9.86832	7.44136	0	0.110387	3.21298	0.191808	1.9126	0	1.23305	0	0.349951	0	0.507312	0.569943	1.73332	0	100
12	7	inulin	0	0.266459	0.653826	0.326528	0	0	3.29994	0.231034	23.4007	0.108586	0	0.108586	0.369654	0.442045	0.415091	0	0.172505	0.154023	3.84903	40.8291	9.98452	6.39348	0	0.288022	2.45589	0.20408	1.44473	0	1.13207	0	0.555252	0	0.596838	0.581436	1.54793	0.188678	100
12	35	inulin	0	0.132978	0.277485	0.866277	0	0	2.73565	0	25.2304	0.242896	0	0.203694	0.485791	0.368955	0	0	0.414306	0.352045	1.40895	39.263	14.5107	4.27988	0	0.108381	2.3567	0.108381	1.5427	0	1.98928	0	0.399702	0	0.810165	0.595709	1.02846	0.287478	100
12	63	inulin
12	91	inulin
12	147	inulin
12	217	inulin
13	-7	inulin	0	4.28977	0	2.01991	0	0	1.39664	0.195791	20.4862	0.25257	0	0.172948	0.195791	4.65198	0.0920215	0	0.284549	0.0920215	0.662425	25.3771	11.7416	1.4606	0.159896	0	5.17474	0.216675	15.5601	0.130527	4.12792	0	0.112906	0.0920215	0.447708	0.112906	0.492739	0	100
13	7	inulin	0	7.0363	0.146372	1.98517	0	0.173163	1.25854	0	20.0268	0.299278	0.0921358	0.269219	0.244389	5.75424	0.0921358	0	0.173163	0	0.392067	18.0174	12.3625	1.18535	0	0.261378	3.46783	0.226092	20.3777	0	4.32646	0	0.235894	0.299278	0.461986	0.113046	0.722057	0	100
13	35	inulin	0	6.05401	0	1.98903	0	0	0.663224	0	20.0802	0.352861	0.0907908	0.309075	0.26529	2.80357	0.111396	0.111396	0.128781	0	0.128781	27.0048	15.0314	0.74822	0	0.128781	3.73273	0.111396	15.0957	0	3.34316	0	0	0.590462	0.55376	0.144235	0.42691	0	100
13	63	inulin	0	6.36098	0.114237	2.84603	0	0	1.62045	0	20.7278	0.114237	0.147914	0.114237	0.161781	4.00954	0	0.316959	0.21923	0.132066	0.147914	19.7763	13.583	1.12455	0	0.272057	4.8541	0.186874	19.7281	0	2.12231	0	0.161781	0.272057	0.302432	0.1981	0.384973	0	100
13	91	inulin	0	5.93193	0.126927	2.5855	0	0	1.55295	0.0894835	16.4688	0.155485	0	0.0894835	0.0894835	3.84652	0.290663	0.200545	0.126927	0.237353	0.19039	24.1669	11.2216	1.3816	0	0.179602	5.08025	0.210699	22.2636	0.126927	2.27263	0	0	0.304625	0.237353	0.109792	0.462014	0	100
13	147	inulin	0	7.19945	0.10913	1.54107	0	0.764543	1.27739	0	18.5887	0.321714	0	0.649736	0.454815	3.01843	0.244124	0.333699	0.59864	0.0889444	0.154549	25.8664	13.0225	1.33101	0	0.288912	3.31428	0.328022	13.864	0.126162	3.52371	0	0.0889444	0.167165	1.7997	0.126162	0.808069	0	100
13	217	inulin	0	2.85581	0.103489	2.19659	0	0.146559	1.98423	0.0843463	17.2832	0.133997	0.689725	0	0.133997	6.06934	0	0.158523	0.146559	0.35892	0.422928	22.9254	13.0276	1.13359	0	0	3.8901	0.198603	15.9923	0.103489	8.74868	0	0.0843463	0.293118	0.206977	0.133997	0.493516	0	100
14	-7	control	0	0.558686	0.232209	2.79236	0	0	7.80083	0.106518	13.8702	0.296652	0.1193	0	0.287066	4.53872	0.1193	1.18608	0.897413	0.192265	5.51816	23.558	12.1302	2.42648	6.37349	0.812731	0.426071	0.199188	10.2971	0.0921379	3.71002	0	0.141136	0.340857	0.332868	0	0.568805	0.0750951	100
14	7	control	0	0.122797	0.137532	3.38796	0	0	2.64811	0.194019	17.03	0.319271	0	0	0.538463	1.853	0.106219	0.300852	0.41628	0.184195	4.20701	27.5494	14.5207	3.00299	7.78039	3.21297	1.16166	0.162705	7.72206	0	1.84379	0	0	0	0.607843	0	0.506536	0.483204	100
14	35	control	0	0.380351	0.531698	3.81655	0	0	13.467	0.0799247	19.6054	0	0.0799247	0	0.289089	7.35988	0.113368	0.620692	0.605387	0.226737	1.65178	14.9051	4.72236	1.78612	0.578179	0.687013	0.450073	0.196127	17.6877	0.0799247	7.78104	0	0.160416	0.566842	0.464244	0.196127	0.83099	0.0799247	100
14	63	control	0	1.16926	0.450908	3.09485	0	0	9.07914	0.106977	17.7272	0.472304	0.0754188	0.0754188	0.427908	10.6656	0.169024	1.564	0.106977	0.141745	2.49257	11.2091	3.86722	6.23248	0.177582	0.748839	0.872398	0.0925351	14.6569	0	12.0718	0	0.320931	0.370675	0.515629	0.131047	0.782537	0.131047	100
14	91	control	0	0.260256	0.341829	5.13354	0	0	5.29447	0.124301	17.6769	0.192001	0.200325	0	0.184233	8.0796	0.214753	0.135955	0.166475	0.221967	4.24678	21.7295	7.94142	3.35725	5.23065	0.37235	2.67581	0.228626	10.5146	0.0782434	3.15138	0	0.33295	0.318523	0.33739	0.0960007	1.066	0.0960007	100
14	147	control	0	0.666607	0.11925	2.50783	0	0	11.2596	0	18.1224	0.245655	0.103151	0	0.337477	7.66956	0	0	0.158006	0.103151	1.39701	24.5112	8.30755	2.21328	1.20562	0.841308	3.26387	0.259965	11.1385	0.11925	3.50833	0	0.168739	0.321379	0.480577	0.0840712	0.717885	0.168739	100
14	217	control	0	1.42218	0.33074	2.01131	0	0	4.75163	0.283885	16.6893	1.2265	0	0	1.08042	9.49362	0	0.119204	0.182596	0.308002	1.29471	24.0111	6.98758	3.16133	0.456835	1.5531	2.90362	0.217737	14.6229	0.119204	4.00333	0	0.0971549	0.308002	0.969482	0.154345	0.729007	0.511269	100
15	-7	control	0	3.42552	0.54783	2.03199	0	0	18.3653	0.152977	7.81278	0.173181	0.0813951	0.583043	0.191654	0.152977	0.326735	0.115454	0.311149	0.223404	19.9072	7.90803	3.88965	2.1919	0.300181	11.8283	2.36565	0.244763	13.8354	0.215899	0.0813951	0	0.27074	0.141431	0.54783	0.772388	0.888419	0.115454	100
15	7	control	0	3.43239	0.186537	2.61545	0	0.125856	8.73239	0.33262	10.9512	0.515224	0.0972014	0.63827	0.424203	1.04786	0.401166	0	4.85108	0.318011	10.4921	19.6234	7.44742	1.78671	1.19732	0.963586	2.021	0.217439	17.3238	0.3933	0.438811	0	0	0.428136	0.660183	1.17597	0.936617	0.224743	100
15	35	control	0	3.26663	0.103031	1.35132	0	0.230481	8.39736	0	10.5831	0.285867	0.0839736	0.266214	0.480019	0.0839736	0.157823	0	0.494908	0.303734	21.5699	22.6598	6.84116	3.10345	0.512179	1.287	0.926687	0.103031	12.0332	0	1.23935	0	0	0.381157	1.1792	1.38884	0.686677	0	100
15	63	control	0	3.26544	0.247433	3.53728	0	0.15039	10.0772	0.340505	13.0759	0.761596	0.15039	0.800754	0.89723	0.32575	0.212248	0.113502	0.457411	0.160605	13.455	11.9744	8.47119	2.93629	0.654337	3.50663	0.726978	0.212248	19.1188	0.247433	0.38477	0	0.233813	0.219626	1.1946	0.757056	1.16282	0.170252	100
15	91	control	0	1.88055	0.55181	2.03977	0	0.134521	12.5593	0.20535	9.04968	0.295946	0.12299	0.325046	0.189976	0.145502	0.320105	0	1.57032	0.219626	11.4941	21.0423	8.04379	2.99405	0.620992	1.98102	1.26065	0.145502	16.4099	0.164719	1.50169	0	0.12299	0.274532	0.58091	2.73379	0.895524	0.12299	100
15	147	control	0	2.07359	0.32414	1.29882	0	0.126494	8.30058	0.21854	11.9824	0.211199	0.159811	0.203858	0.0796232	0.34334	0.112941	0	0.203858	0.0796232	20.3079	20.7105	6.98708	2.59877	0.922726	0.675386	0.949832	0.138352	13.3615	0	1.03228	0	0	0.31454	0.282352	5.25062	0.749362	0	100
15	217	control	0	3.74876	0.275485	1.94082	0	0.561233	4.94199	0.0761635	10.1206	0.689793	0.143144	1.022	0.775139	0.241455	0.385679	0	3.62128	0.132341	18.0351	23.4233	6.13035	2.43831	0.613629	1.51463	1.27371	0.0761635	9.43347	0	2.2795	0	0	0.209045	2.53554	2.59172	0.769738	0	100
16	-7	inulin	0.458628	1.14067	0.16052	2.20273	0.277798	0	5.94382	0	14.2653	3.51375	0	15.518	3.40171	1.41585	0.113347	0.4298	1.13674	0.0923809	1.37589	13.8453	7.22929	1.00833	0	0.458628	0.113347	0.467801	10.8623	0	3.45216	0.494664	0.173624	0.0923809	8.76308	0.490077	1.10202	0	100
16	7	inulin	0.941957	0.795029	0	2.01341	0.278291	0	1.85714	0	13.0355	5.36723	0	18.9674	3.55927	0.625689	0	0.305062	1.16608	0	0.583976	12.6582	8.54797	1.16795	0	0.124515	0.278291	0.232843	9.13443	0.124515	7.29659	0.641253	0	0	9.05101	0.501796	0.744601	0	100
16	35	inulin	0.721586	0.658289	0.173929	1.50537	0.226769	0	5.52666	0	11.9857	2.4273	0	14.6673	4.64876	0.389139	0	0	0.810753	0.190442	0.60545	16.1468	14.5864	0.945603	0	0.123292	0.226769	0.389139	7.47566	0.13485	2.92763	0.361068	0	0	10.8656	0.239978	1.03972	0	100
16	63	inulin	0.154023	0.440065	0	2.50218	0.23791	0	1.67156	0	14.485	2.47055	0	6.89458	2.06418	3.23104	0.118955	0.118955	0.810683	0.118955	0.523953	25.1236	4.47698	2.55238	0	0	0.370617	1.5141	16.2803	0	3.50608	0.724732	0	0.0969519	7.51961	0.798993	1.19299	0	100
16	91	inulin	0.0830937	0.763755	0.412522	1.39609	0	0	14.9374	0.300552	13.7311	0.827401	0	4.57899	1.49804	1.81333	0.117863	0.235727	0.242799	0	1.88464	23.4012	11.9861	1.00714	0	0	0.27639	0.606996	10.8446	0.101952	2.0355	0.24987	0.583424	0.220405	3.98968	0.471453	1.40198	0	100
16	147	inulin	0.166793	0.981853	0	2.81935	0.45868	0	2.52302	0.0783926	10.8298	2.69759	0	18.4445	5.99731	1.15977	0	0.192368	1.40995	0	1.17422	14.3536	9.9136	1.12863	0	0.468687	0.147334	1.0697	6.19524	0	2.83103	0.412534	0.0961838	0.0783926	13.0148	0.37306	0.983521	0	100
16	217	inulin	1.52036	0.734644	0	1.91584	1.41822	0	0.671132	0	10.6982	5.77436	0	20.0416	6.9071	1.31411	0.113274	0.392858	0.977561	0	0.269762	13.7998	3.40018	0.740537	0	0.0923216	0.340477	1.90471	8.11251	0.0923216	5.62769	0.674406	0	0	11.7484	0.364703	0.352917	0	100
17	-7	inulin	0	6.38119	0.0851953	0.439874	0	0	4.42714	0	20.155	0.920231	0.10453	0.928085	0.783072	2.46764	0.0851953	0	0.451958	0.218124	0.170995	23.8626	10.4947	7.09297	0	0	2.67489	0.170995	13.4452	0	2.6906	0.290027	0	0.377639	0.576428	0.314196	0.391536	0	100
17	7	inulin	0	3.11912	0.189904	0.347776	0	0.180752	2.00372	0.1144	13.7881	1.3156	0.0806521	1.36823	0.690977	1.74174	0.1144	0	0.361504	1.11941	0.641785	23.126	12.759	15.698	0	0.1144	3.17232	0.261976	10.9961	0	3.68082	0.0989561	0	0.732733	1.33791	0.28028	0.563421	0	100
17	35	inulin	0	4.47353	0.357001	0.893605	0	0.145996	4.48565	0	14.0999	2.22244	0	2.54198	1.75526	3.6207	0.174093	0.110186	0.45121	0.206047	2.5508	16.789	8.37851	8.05291	0	0.348186	2.17121	0.134977	14.4382	0	7.16096	0.286482	0.258385	1.13711	1.71063	0.182908	0.862202	0	100
17	63	inulin	0	2.3634	0.133479	0.217925	0	0.133479	4.72462	0.180878	16.0889	1.52657	0	1.15936	0.70172	1.41543	0.196678	0.957782	0.340509	0	1.41978	18.0753	11.756	12.8423	0	0.0942528	2.08555	0.217925	13.9788	0	6.21523	0.108963	0.0942528	1.16481	0.92128	0.180878	0.703899	0	100
17	91	inulin	0	8.8322	0	1.0315	0	0	0.435478	0	18.9991	2.29246	0	1.29265	2.75757	2.47368	0	0	0.94744	0.257704	0.0971556	22.4684	10.4101	3.35497	0	0.308004	2.39513	0.206714	15.7757	0	2.69004	0.377598	0	0.266661	1.78601	0.0971556	0.446502	0	100
17	147	inulin	0	6.60355	0.212278	0.677996	0	0.235211	2.61966	0	16.5059	2.16041	0.144067	1.79348	1.87346	3.16124	0	0	0.662707	0	0.34282	20.7174	11.3166	8.41056	0	0.352817	3.88451	0.166412	12.1492	0	2.60026	0.212278	0	0.47395	2.05633	0.144067	0.522757	0	100
17	217	inulin	0	9.02876	0.0885973	1.08265	0	0.294696	1.06819	0	17.5153	2.87847	0.12567	2.07921	2.76977	2.45433	0.166513	0.0885973	0.914877	0.402144	0.320458	20.6683	8.04979	5.24923	0	0	3.30009	0.108705	13.8061	0	3.49551	0.25888	0	0.421623	3.03116	0	0.332397	0	100
18	-7	inulin	0	4.87536	0.235831	0.829	0	0	1.74946	0	21.7591	1.11252	0	0	1.30458	3.15856	0.235831	0	0.448143	0.0921111	0	24.2749	12.5493	4.21229	0	0.0921111	3.08082	0.160051	12.1031	0	3.56359	0.146333	0	0.412867	1.64885	1.41629	0.538948	0	100
18	7	inulin	0	3.96329	0	0.633154	0	0	2.45651	0	26.1659	1.88539	0	0	2.53198	1.84574	0	0	0.367102	0.110642	0.592863	21.7415	13.5367	2.95344	0	0.110642	2.33883	0.143259	9.28115	0	3.60834	0.12791	0	0.775134	2.81466	1.54131	0.474546	0	100
18	35	inulin	0	2.94524	0.147493	0.861252	0	0.287084	6.32704	0.0928413	23.7101	2.23609	0	0	3.77291	1.65402	0.0928413	0.354904	0.474742	0	0	22.0844	10.042	2.9222	0	0.186341	2.01881	0.113912	7.50566	0.113912	3.13224	0.16132	0.13169	0.855984	6.19469	1.18521	0.39507	0	100
18	63	inulin	0	4.8285	0.186854	0.466805	0	0.132052	4.32076	0	14.2768	1.95768	0	0	2.21782	0.963322	0.132052	0.147899	0.437754	0.238355	0.471427	27.2094	9.5804	3.92592	0	0.873527	2.92364	0.161764	13.8747	0.093097	2.79687	0.272028	0.272028	1.11848	3.41554	2.18877	0.515665	0	100
18	91	inulin	0	6.58181	0	0.58571	0	0	3.09146	0	15.2071	1.67826	0	0.0911536	1.32011	5.26622	0.193944	0.0911536	0.681389	0.158387	0.129296	27.1024	12.7137	1.76424	0	0.111841	2.50769	0.144811	13.5192	0	2.56006	0.223682	0	0.934809	1.36213	1.38347	0.596054	0	100
18	147	inulin	0	7.86909	0.112985	0.64656	0	0.0920858	2.55489	0	13.8566	1.5942	0.146292	0	1.13115	2.64894	0.130618	0	1.75616	0	1.0887	27.6231	12.8091	2.18067	0	0.173069	3.76703	0.173069	12.043	0.130618	3.00161	0.112985	0	0.675296	1.15728	1.84955	0.675296	0	100
18	217	inulin	0	5.85815	0	0.719221	0	0	2.01018	0	15.9353	1.68492	0	0	1.00341	2.76173	0	0	0.635042	0.134686	1.50107	28.2085	14.0046	1.46942	0	0.223578	2.70314	0.212803	13.9191	0	3.02234	0.251862	0.116503	0.73471	1.17783	1.12462	0.587229	0	100
19	-7	control	0	1.3146	0.114762	1.3605	0	0	10.8634	0.114762	14.6706	1.40698	0	0.565202	0.448145	1.1941	0	0.389043	0.417733	0.550283	7.11064	20.0759	12.9526	7.11007	0	0.172143	2.63665	0	10.7893	0.099269	2.79445	0.162388	0.243295	0.298381	1.42764	0.0809071	0.636354	0	100
19	7	control	0.0847748	2.06285	0	1.46763	0	0	10.2926	0	14.6456	1.80071	0	0.698641	0.821895	0.895847	0.208029	0.134678	1.13093	0.595227	3.24489	20.1073	15.4627	6.72487	0	0.189992	1.86084	0	9.05888	0	3.7361	0.120248	0.217048	0.240496	3.44751	0.170151	0.579595	0	100
19	35	control	0	2.3801	0.0825977	2.04971	0	0	10.8666	0	15.0439	1.87163	0	0.571154	0.356166	1.73865	0	0.155237	1.2952	0.422361	2.84054	18.8247	14.6139	6.97452	0	0.11716	2.49023	0	9.63874	0	3.74794	0.241349	0.143521	0.268296	1.96594	0.939036	0.360852	0	100
19	63	control	0	4.31172	0.0815496	1.76749	0	0	11.3117	0	14.949	1.84325	0	1.02024	1.05205	2.20068	0	0.0815496	1.29091	0.365527	3.53671	17.1711	11.244	7.27642	0	0.361479	1.61942	0	5.81662	0	5.95196	0	0.252167	0.182764	5.76284	0	0.548869	0	100
19	91	control	0	2.31011	0.0842757	1.50979	0	0	12.3449	0.0842757	16.7039	1.20138	0	0.603677	0.455447	1.29462	0.0842757	0.169149	0.541516	0.496689	2.01604	19.91	13.7913	7.80835	0	0.0842757	2.12064	0	9.79929	0.103402	2.92933	0.0842757	0.0842757	0.280321	1.99572	0.198436	0.910297	0	100
19	147	control	0	1.75024	0.229066	1.37884	0	0	8.13462	0	15.5131	0.935167	0	0.614363	0.567105	1.93316	0.0783939	0.544865	0.631599	0.248525	3.50493	19.5095	15.0227	8.46821	0.0783939	0.175691	2.53752	0	9.65079	0	4.2733	0.277992	0.207938	0.294116	1.85143	1.0269	0.561545	0	100
19	217	control	0	1.42662	0.0986429	1.41407	0	0	10.1203	0	17.149	1.06968	0	0.543962	0.541111	2.63599	0	0.411107	0.664842	0.18018	4.15441	19.123	12.8835	7.7027	0.378036	0.0986429	2.13137	0	10.1135	0.0803969	4.26445	0.254875	0	0.273691	1.45684	0.189303	0.639754	0	100
20	-7	control	0	2.78871	0.350215	1.26184	0	0	6.95047	0	15.3769	0.369737	0.0834127	0.570283	0.480363	0.0834127	0	0.196404	0.177474	0	8.81276	21.4311	13.6608	7.13327	0.204686	1.06011	2.38643	0.144937	10.7129	0	1.43221	0	0.186939	0.551944	1.01278	1.01929	1.17724	0.383343	100
20	7	control	0	4.70273	0	2.30335	0.0896667	0	1.93324	0	15.8208	0.826714	0	1.23816	1.11797	0.220033	0.277267	0.168523	0.599686	0.0896667	6.19145	22.2844	13.2732	4.40957	0	1.13578	2.46043	0.110017	11.967	0	2.21877	0	0.0896667	0.421624	3.16632	1.25088	0.862327	0.770752	100
20	35	control	0	3.59142	0	1.6096	0.125772	0.145402	1.85387	0	15.5383	0.730643	0	0.844784	0.793166	0.205743	0	0	0.673937	0.299527	2.43766	28.2625	13.6627	4.55107	0	1.5129	3.13995	0.16285	14.0931	0	1.763	0.102508	0.125772	0.378044	1.38132	0.673937	0.806252	0.534351	100
20	63	control	0	2.87873	0.249506	1.30637	0	0.176537	5.71274	0	16.3444	0.551973	0	1.00744	0.492538	0.367786	0	0.436635	0.0829724	0	9.65775	20.5995	15.2928	5.82808	0	2.01193	2.00311	0.166533	8.14836	0	2.79694	0	0.155941	0.367786	1.39876	0.907989	0.582572	0.474296	100
20	91	control	0	1.84581	0.325502	1.18588	0	0	7.81149	0	14.4438	0.201554	0	0.414275	0.208813	0.0787235	0	0.310986	0.0787235	0.0787235	10.9364	22.2491	13.2384	7.06557	0	1.82627	2.45048	0.19318	11.22	0.0965898	0.955848	0	0.147955	0.4327	0.639279	0.750944	0.812917	0	100
20	147	control	0	3.40011	0	1.89932	0.0939662	0	2.28518	0	15.2279	0.771722	0.163275	0.584456	0.666427	0.0939662	0.133285	0	0.394525	0	3.85061	24.6764	15.6924	6.64028	0	0.856358	3.01558	0	13.5764	0	1.43082	0.115292	0.0939662	0.421182	1.78602	1.04096	0.516481	0.573127	100
20	217	control	0	2.55904	0.131065	1.63176	0.113371	0	2.74909	0	18.0175	0.511809	0	0.758867	0.84668	0	0	0	1.05245	0.0924008	4.58007	25.5112	15.2081	5.16265	0.173661	0.642219	2.46599	0.245092	11.9223	0	1.02165	0.0924008	0.0924008	0.449553	1.57933	1.06294	0.677606	0.648772	100
21	-7	control	0	0.0976996	0.155211	3.11669	0	0.0976996	2.10712	0.514135	18.08	0.962445	0.0976996	1.36294	0.518293	0.78714	0	0	0.682511	0.0976996	1.66297	31.4627	9.35698	7.66075	0.373476	0.302106	7.45704	0.207871	7.67184	0	3.19568	0.119873	0	0.285477	0.706763	0	0.239745	0.619457	100
21	7	control	0	0.470934	0	2.85122	0	0	1.07373	0	15.5039	1.67502	0	1.63358	0.790416	0.868779	0	0	2.69374	0.168783	0.690954	35.7563	13.211	6.42128	0	0	6.62322	0.168783	3.55122	0	2.95294	0.106243	0.272011	0.106243	1.30279	0	0.476208	0.630675	100
21	35	control	0	0.512441	0.146412	3.63687	0.10322	0	6.3001	0	12.7312	1.33162	1.1508	0.754021	0.42679	3.04024	0	0	0.231331	0.37335	0.219618	31.5679	9.84253	9.17929	0	0.146412	8.29203	0.126646	4.58123	0	3.41652	0.231331	0	0.193996	0.781839	0	0.231331	0.450948	100
21	63	control	0	0.34067	0	2.64488	0	0	0.694624	0	19.487	1.50723	0	3.90052	0.769633	0.649305	0	0	0.568826	0	0.694624	31.1885	18.2188	4.63733	0	0	5.03192	0.110171	2.43861	0	3.51765	0.110171	0.110171	0	2.07137	0	0.110171	1.19782	100
21	91	control	0	0.234638	0	2.57627	0.117319	0	2.87941	0	14.8215	2.76887	0	4.62699	1.16844	0.733753	0	0	3.2707	0.377727	0.0956185	29.5224	14.0776	6.77874	0	0	4.16924	0.0956185	3.67284	0	4.66835	0.203444	0	0.0956185	1.89406	0	0.371624	0.779189	100
21	147	control	0	0.291941	0.127485	3.27063	0.089877	0.156169	1.06833	0	16.7987	1.68982	0	2.33425	0.987373	1.71149	0.191228	0	4.69719	0.142783	0.089877	28.3004	14.3459	8.07364	0	0.377356	3.81691	0.180392	3.43063	0	3.24067	0.089877	0	0.211625	2.06653	0	0.262619	1.95626	100
21	217	control	0	0.821987	0.353068	2.15096	0	0.156122	3.12631	0.123574	17.724	0.778405	0.0777854	4.59375	1.61805	0.648211	0.643246	0.787784	0.378445	0	0	26.2904	9.88647	5.48801	0	1.08789	3.75466	0.0777854	4.00567	0	5.57462	0	0.768475	0	3.77232	0.0954388	0.335415	4.88117	100
23	-7	inulin	0	0.552526	0	0.635913	0.17765	0	5.35921	0.619235	18.0325	1.67571	0	0	0.94553	0.753379	0.17765	0	0.703347	0.21753	0.728726	25.0805	18.7453	2.55815	0.383578	0	3.14838	0.422733	13.3752	0	1.25152	0.627937	0	0.860694	1.18264	0.316144	0.58008	0.888248	100
23	7	inulin	0	0.629741	0	0.499594	0	0	2.82684	0	15.1019	1.72269	0	0.573064	0.871141	0.312771	0.523384	0	0.573064	0.221109	1.63383	22.7875	28.7952	2.84993	0	0	1.97878	0.0986594	11.4326	0.0986594	0.763385	0.550673	0.12105	0.89913	1.80316	0.519186	0.815864	0.997089	100
23	35	inulin	0	0.408653	0	0.872473	0.31943	0.0960333	0.597314	0	17.2451	2.33068	0	0	2.27211	0.435896	0	0	1.09587	0.254727	0.467226	22.9343	22.591	2.41786	0.204326	0	2.22716	0	10.533	0	1.71634	0.593908	0.0960333	1.12516	5.02166	1.33629	0.461777	2.34567	100
23	63	inulin	0	0.986037	0	0.758332	0	0	2.27021	0.0964155	19.0807	1.30469	0	0.0964155	0.77064	0.969626	0	0	0.361729	0.273519	0.483445	28.5328	20.6001	1.5741	0	0	1.51666	0.167531	12.7604	0	1.22537	0.368567	0	1.1563	2.33107	0.564133	0.38703	1.36418	100
23	91	inulin	0	0	0.154292	1.16656	0.296098	0	2.34649	3.66466	21.9514	2.58194	1.00513	0	1.91037	1.34939	0.178372	0	0.199777	0.333556	0.480713	13.9871	9.05061	2.30546	0.808027	0	3.233	1.00067	20.2881	0	2.37949	1.97993	0.757191	1.18618	1.41271	0.267559	1.08896	2.63634	100
23	147	inulin	0	0.286291	0.221931	0.512661	0	0	4.98088	5.07927	15.7653	2.08024	0.104308	1.35378	1.15552	1.29164	0.304786	0	0.221931	0.543732	1.43663	18.1303	10.9368	1.58681	2.7808	0	4.37574	1.51801	16.2491	0.147954	1.5587	1.86422	0.104308	1.27684	1.36784	0.507483	1.20213	1.05417	100
23	217	inulin	0	1.14889	0.0944565	0.903701	0	0.164127	2.36677	1.43829	18.8819	1.55552	0	0.598895	1.29694	1.49925	0	0	0.514487	0.0944565	0.241836	25.7156	22.0285	2.32457	0.591526	0	0.328253	0.444147	8.08307	0	3.41182	0.434098	0	0.483001	1.85296	0.361079	0.556691	2.58516	100
24	-7	control	0	7.40601	0.126124	1.97384	0	0.618008	1.29403	0	21.2097	4.04354	0	0	1.59421	2.94374	0	0.235852	0.838725	0.0889175	0.64008	24.8073	11.5391	1.1698	0	0.309004	2.87941	0.141259	7.48609	0	3.88399	0.0889175	0	0.327923	2.57735	1.28457	0.492515	0	100
24	7	control	0	5.23844	0.118463	1.033	0	0.431206	4.12192	0	21.581	0.796664	0	0.0835165	0.470298	3.8696	0.0835165	0.258249	0.822726	0.629631	0.68827	24.3376	9.9118	1.033	0.213826	0.495768	5.44871	0.0835165	10.3791	0	3.92587	0	0	0.499322	1.17575	1.64249	0.62667	0	100
24	35	control	0	7.87548	0.0920384	1.53658	0	0.580299	1.79703	0	20.6179	3.22852	0	0	1.6704	2.8904	0	0.235644	1.88842	0	0.452359	25.5253	11.5897	1.34598	0	0.112926	3.95243	0.0920384	7.45184	0	3.36103	0.112926	0	0.195826	1.78985	1.0666	0.538522	0	100
24	63	control	0	7.66516	0.137228	2.11784	0	0.4901	4.55977	0	18.062	4.3625	0.105984	0	1.48807	3.19239	0.0863801	0.0863801	1.95917	0.273843	0.906685	23.0586	10.5929	1.07699	0	0.273843	3.16543	0.122525	8.34702	0.0863801	2.88853	0.300186	0.0863801	0.229122	2.19749	1.4654	0.615688	0	100
24	91	control	0	8.56657	0.0839101	1.79722	0	0.780185	1.32292	0	18.7167	3.75513	0	0.238043	2.27569	3.27309	0.403483	0.0839101	2.20368	0.119021	0.385629	21.7875	11.4356	1.22235	0	1.05631	3.35283	0.0839101	8.40886	0	2.91721	0.205907	0	0.259467	2.82854	1.87816	0.55821	0	100
24	147	control	0	8.27695	0.128136	1.21537	0	0.443992	1.60042	0	20.5607	2.5954	0	0	1.39348	2.6947	0	0.192204	0.488199	0.461931	0.448476	24.6931	12.1672	1.46652	0	0.090336	3.73261	0	9.71464	0.110838	3.54489	0.202455	0	0.293432	1.52162	1.3544	0.608006	0	100
24	217	control	0	9.18614	0	1.75685	0	0.36437	0.926863	0	19.476	3.89308	0.0881239	0	1.8181	2.61684	0	0.207497	1.07874	0	0.286246	25.2897	11.7917	1.50123	0	0.124998	3.36871	0	8.82801	0	2.89371	0.153123	0	0.197498	2.29372	1.22123	0.637492	0	100
25	-7	control	0	0.450335	0.684999	0.33576	0	0	16.6428	0.237115	14.6723	0.267137	0	0.173394	0.137245	3.92679	0.18381	0	0.211994	0.574713	3.34779	27.1837	10.4159	0.958876	0.54469	0.541014	1.21927	0.0863907	10.8135	0.259785	2.28843	0	0.60351	0.411122	0.819793	0.486484	1.27625	0.24508	100
25	7	control	0	0.918883	0.144139	0.921457	0	0	9.89923	0.249025	20.3879	1.98448	0	0.30179	2.84609	1.32942	0.222643	0	0.358416	0.73678	2.33067	22.216	7.6342	0.945909	0.42212	1.51152	1.43881	0.144139	9.4636	0.111321	2.94197	0	0.831371	0.454937	5.77262	0.265112	1.71486	1.50059	100
25	35	control	0	0.289846	0.688462	1.78234	0	0	19.2306	0.195291	14.2667	0.205179	0	0	0.174896	2.21989	0.195291	0.106916	0	1.32254	2.55547	23.7013	8.14721	0.781781	0.370805	0.195291	1.58519	0.151412	13.6289	0.262036	3.25691	0	0.6829	0.656943	0.776837	0.541994	1.53637	0.490699	100
25	63	control	0	0.286157	0.55279	1.24469	0	0	22.8425	0.105555	12.536	1.08789	0.0860302	0.211109	1.32157	3.11783	0.375848	0	1.41248	1.16232	1.04456	18.8723	7.96542	0.949383	0.258701	0.633939	2.84022	0.211109	10.8374	0.211109	4.32164	0	0.480183	0.381339	2.07815	0.565603	1.2154	0.790745	100
25	91	control	0	0.432526	0.462185	2.23492	0	0	13.9656	0.428201	18.1951	0.743945	0.151384	0.254572	0.599357	2.13359	0.302768	0	2.49938	0.405339	1.04486	19.9357	11.5577	0.984923	0.123579	0.390509	2.23739	0.151384	12.7774	0.174864	2.96775	0	0.269402	0.817474	1.45143	0.633342	1.12766	0.545601	100
25	147	control	0	0.248567	0.81629	0.482655	0	0	12.9713	0.135143	14.8428	0.295626	0	0.147813	0.147813	2.55264	0.159879	0	0.208748	0.159879	0.522474	21.7973	10.1388	1.59638	1.15716	0.346305	1.35204	0.104374	19.5493	0.307692	5.08477	0	0.829563	1.13002	0.542986	0.672097	1.52881	0.170739	100
25	217	control	0	0.341169	0.346773	1.70149	0	0	10.8029	0.15253	16.4253	0.553466	0	0.176188	0.403427	1.96982	0.0877826	0	0.139456	0.224748	1.05837	26.4686	12.0636	4.54976	0.107705	0	2.80904	0	12.3967	0.15253	2.32344	0	0.884675	0.809344	1.1032	0.335566	0.974325	0.638136	100
26	-7	control	0	0.0815189	0.191945	2.06457	0	0.10002	10.7102	0	14.8231	2.71672	0	0	0.867222	0.548663	0.0815189	0	0.191945	0.967242	0.592602	26.1352	13.6298	7.26559	0	0.408751	2.17788	0	7.90849	0.0815189	2.19696	0.271152	0.200039	0.490848	3.89094	0.258432	0.722107	0.424939	100
26	7	control	0	0	0.322153	2.95451	0	0	3.72768	0	17.5945	2.1417	0.151784	0	0.309762	1.45526	0.087353	0	0.366759	0.175326	0.355607	22.0749	9.2811	10.7766	0	0.327729	4.5913	0.19577	16.9645	0	1.21551	0.507391	0.19577	0.711834	1.54757	0.290557	0.895833	0.781221	100
26	36	control	0	0.0882082	0.300283	2.57305	0	0	7.1211	0	16.0558	0.975295	0	0	0.225838	1.56022	0	0	0.293402	0.250236	0.616207	21.8206	6.79203	12.9197	0	0.737571	4.24588	0.15327	15.3626	0	3.10418	0.949021	0.108227	0.665003	1.18862	0.312795	0.875827	0.70504	100
26	63	control	0	0	0	1.79923	0	0.105122	7.20727	0	15.3047	0.532904	0.136112	0.121529	0.369448	0.998359	0	0.0856778	0.579693	0	1.1053	21.3465	8.7519	13.5019	0.148873	0.640457	4.33433	0.148873	15.8826	0	2.57216	0.576654	0.243058	0.88473	1.03482	0.364586	0.925442	0.297746	100
26	91	control	0.124848	0.324604	0.107993	1.62552	0	0.0880177	5.0888	0.299635	15.9943	0.851462	0.0880177	0	0.22535	3.70861	0.811511	0	0.837729	0.279035	0.893911	21.6686	5.84163	11.0603	0	0.13983	3.67677	0.124848	19.7828	0	1.58307	0.689784	0.249696	1.47882	1.07744	0.418865	0.733481	0.124848	100
26	147	control	0	0.0953631	0	2.79191	0	0	2.17171	0.165702	14.7163	0.468699	0.165702	0	0.294882	0.99624	0.2029	0	0.797397	1.20387	0.270533	28.3959	17.3033	6.68556	0	0.244156	4.38602	0.165702	12.9491	0	1.78011	0.468699	0.151499	1.03885	0.8116	0.294882	0.758846	0.224543	100
26	217	control	0	0.307038	0.120407	2.34975	0	0.147499	11.4923	0	15.2863	0.521363	0.0848871	0	0.329916	0.240814	0	0	0.199876	2.0102	0.294998	22.3307	10.4694	12.001	0	0	5.29912	0	10.7963	0	2.66281	0.324497	0.340752	0.380487	0.631536	0.255263	0.697158	0.42564	100
27	-7	control	0	5.35085	0.147651	0.397918	0	0.104094	1.29785	0	25.734	1.60053	0	0	1.06751	0.676978	0.104094	0	0.208925	0	0.767044	33.3328	10.8339	1.0151	0	0	1.51859	0	7.60917	0	3.96442	0.180872	0	0.104094	2.91314	0.127718	0.942749	0	100
27	7	control	0	2.84134	0.271371	0.547651	0	0.185823	4.35176	0	16.0719	0.420731	0	0	0.297316	1.67381	0.157073	0	0.232804	0.157073	3.0503	35.495	9.58425	1.53917	0	0.221585	3.11481	0	14.1232	0.0988717	2.23969	0.140244	0.242621	0.232804	0.755212	0.43195	1.52164	0	100
27	35	control	0	4.22211	0	0.785709	0	0	3.31283	0	24.8277	0.529996	0	0	0.334998	2.94426	0	0	0.584996	0.202141	0	34.0762	10.9421	1.63499	0	0	2.67998	0	8.00423	0	2.45284	0.123571	0.100714	0.123571	1.27785	0.237141	0.602139	0	100
27	63	control	0	3.69217	0.10091	0.686333	0	0.10091	1.71333	0	26.1809	0.495964	0	0	0.568247	2.92211	0.160311	0	0.398632	0.123812	0.581129	33.6897	11.7464	1.62602	0	0.10091	2.05828	0	8.01844	0	1.72621	0.189654	0.123812	0.276967	1.60383	0.247624	0.8674	0	100
27	91	control	0	2.39031	0.104216	0.384342	0	0	1.68741	0	25.9025	0.538079	0	0	0.286039	3.6956	0	0	0.286039	0.104216	0.104216	37.197	10.188	1.72215	0	0	1.77093	0	8.85466	0.104216	2.0481	0.233562	0	0.147824	1.18259	0.209171	0.858858	0	100
27	147	control	0	3.11067	0	0.897696	0	0.101341	8.53566	0.160996	28.2426	1.44106	0	0	0.176089	0.996162	0	0	0.203401	0.101341	0.81001	32.1977	8.90724	0.948007	0	0	1.69477	0	6.9947	0	1.4044	0.215619	0.143746	0.176089	1.23837	0.248681	1.05366	0	100
27	217	control	0	3.5367	0.154912	0.773178	0	0.0975117	5.03257	0.119642	22.5252	0.722002	0	0	0.420476	1.22132	0.154912	0.138314	0.324348	0.183267	0.218537	32.9437	10.6156	1.444	0	0	2.36933	0	10.5963	0.0975117	3.21927	0.119642	0.0975117	0.154912	1.70818	0.207472	0.803607	0	100
28	-7	inulin	0	0.290399	0.115227	0.925149	0	0.163183	1.91557	0	17.1409	0.723335	0	0.376987	0.266422	4.32802	0.297726	0	0.370992	0	0.540836	31.9812	14.6718	1.61252	0	0.0939136	1.78702	0	17.5718	0.149196	1.52327	0.257763	0.188493	0.0939136	1.27083	0.297726	0.614102	0.431603	100
28	7	inulin	0	0	0.154104	0.909525	0	0.188698	1.90711	0	9.28773	2.44176	0	1.11458	1.57752	0.759825	0.108816	0	1.26868	0	0.540935	30.783	13.1271	1.44103	0	0.444699	2.63297	0.0886882	17.6276	0	2.49459	0	0.0886882	0.227067	9.20784	0.243421	0.444699	0.889398	100
28	35	inulin	0	0.100201	0	1.34667	0	0	4.12388	0	12.7326	0.689327	0	0.449128	0.481818	0.235935	0.100201	0	0.333293	0	0.858461	37.068	15.3627	1.35947	0	0	2.3828	0	14.8887	0	2.12839	0.256543	0.201113	0.627501	2.54553	0.159185	0.265782	1.30261	100
28	63	inulin	0	0	0.0942753	1.5191	0	0	3.89404	0	11.19	0.802343	0	0.701381	0.675305	1.3486	0.115671	0	0.241371	0.163812	1.3573	36.0727	15.0245	1.98914	0	0	2.44581	0	15.8764	0	1.69963	0	0	0.250064	3.08367	0.221982	0.306228	0.926706	100
28	91	inulin	0	0.0941085	0.115467	1.39027	0	0.230933	3.77969	0	15.4832	1.38693	0	0.825619	0.864998	0.903042	0	0	3.8471	0.133487	0.327044	35.236	11.574	1.35957	0	0.359748	1.88284	0	10.7531	0	2.36139	0.291002	0.383109	0.411141	4.74013	0.377769	0.333718	0.55464	100
28	147	inulin	0	0	0	0.796166	0	0	3.10457	0	13.057	1.18217	0	1.16766	1.14902	0.5607	0	0	0.390833	0	0.512364	38.1159	14.5858	1.56402	0	0.0973629	2.18134	0	11.3528	0	2.60877	0.345259	0.0973629	0.258253	5.44887	0.0973629	0.345259	0.981225	100
28	217	inulin	0	0.0971001	0.137731	3.10376	0	0.0971001	3.57686	0.154258	16.1627	0.38358	0	0.315403	0.291989	1.73265	0.0971001	0	0.486878	0.194889	0.738236	33.2798	12.2573	1.92203	0	0	2.57694	0	17.1929	0	1.40623	0.638381	0.16872	0.446247	0.900758	0.395287	0.584666	0.660418	100
29	-7	inulin	0	0.35151	0	2.23723	0	0.399094	1.13588	0	17.9431	1.97321	0	0.90794	2.33777	1.69385	0.153498	0	3.5811	0	0.897962	28.0126	8.36256	6.23355	0.203385	1.19882	0.812004	0.188035	9.87682	0	2.94179	0.368395	0	1.00618	6.36479	0.132776	0.686135	0	100
29	7	inulin	0	0.540149	0.137826	2.95966	0	0	1.86503	0	14.4374	2.62506	0	1.57743	2.22672	1.40933	0.159336	0.159336	3.53965	0	1.25955	25.9287	7.61546	6.4531	0	0	0.812613	0.251751	14.0327	0	3.06562	0.642124	0.112332	1.44518	5.3983	0.239004	1.10659	0	100
29	35	inulin	0	0.577239	0	2.45864	0	0	1.42632	0	17.6819	1.27922	0	2.17131	1.42116	1.21642	0	0	3.89099	0	0.523042	27.3057	10.0006	7.74412	0	0	0.86887	0	11.3142	0.121298	3.44709	0.297652	0	1.299	4.03465	0.210765	0.70972	0	100
29	63	inulin	0	1.18378	0	2.46972	0	0.217341	0.720847	0	13.9721	2.29657	0	2.38858	2.59433	1.03237	0.125333	0	5.22343	0.10215	8.31112	25.1594	7.37727	5.35383	0.323838	0.469456	0.623044	0.191984	9.97595	0.10215	1.8474	0.36948	0	0.928046	5.60305	0.177495	0.859946	0	100
29	91	inulin	0	0.947711	0.108376	1.83009	0	0.473471	1.2052	0.108376	17.417	2.16444	0	1.91387	3.02606	2.27512	0.108376	0	3.9853	0	0.831649	28.3399	10.0413	6.0944	0	0.335119	0.570317	0.132972	6.94988	0	2.36889	0.455024	0.108376	0.455024	6.69008	0.242884	0.820888	0	100
29	147	inulin	0	0.629043	0.10923	2.04826	0	0.10923	0.903281	0.26804	15.819	2.09319	0.10923	1.34175	1.60979	2.3256	0	0	5.70709	0	1.23485	29.5921	9.51776	7.07441	0.692567	0	0.675524	0	7.8181	0	3.62319	0.458613	0	0.72278	4.73254	0.10923	0.675524	0	100
29	217	inulin	0	0.766368	0	3.0289	0	0.354333	2.25034	0	15.2827	2.19914	0	1.0118	2.20158	1.93014	0	0	4.4316	0	0.749301	30.0964	10.4943	6.16751	0	0.269813	0.762304	0.199109	6.85749	0.114589	3.22313	0.500618	0.162538	0.708667	4.84689	0.243807	1.14671	0	100

## Sheet: genus
Volunteer	Day	Treatment	Weissella	Victivallis	Veillonella	Tyzzerella	Turicibacter	Tetragenococcus	Terrisporobacter	Syntrophococcus	Subdoligranulum	Streptococcus	Staphylococcus	Sporobacter	Slackia	Senegalimassilia	Ruminococcus	Ruminiclostridium	Roseburia	Romboutsia	Robinsoniella	Pseudoflavonifractor	Pseudobutyrivibrio	Propionibacterium	Prevotella	Porphyromonas	Phascolarctobacterium	Peptoniphilus	Parvibacter	Parasutterella	Paraprevotella	Parabacteroides	Oscillibacter	Oribacterium	Olsenella	Odoribacter	Murimonas	Murdochiella	Mogibacterium	Mobilitalea	Megasphaera	Marvinbryantia	Leuconostoc	Lactonifactor	Lactococcus	Lactobacillus	Lachnospira	Lachnoclostridium	Intestinimonas
2	-7	inulin	0	0	0.587532	0.05678	0.549276	0	0.8368	0	0	10.0505	0.0986602	0.312088	1.08969	0.633036	12.7533	0.944319	1.40138	0.751026	0	0.175575	0.362425	0	0	0	0.145373	0.155843	0	0	0	0.0986602	0.106714	0.113963	0.685789	0.080539	3.39069	0	0.220677	0.279068	0	0.170743	0.31974	0.0986602	0.507798	0.8368	0	0.879486	0.16591
2	7	inulin	0.0901151	0	0.36207	0.0901151	0.539886	0	0.757932	0	0	6.40984	0.0567242	0.179828	0.968737	0.45138	8.39318	1.45673	1.22903	0.515346	0	0.234541	0.247817	0	0	0	0.212816	0	0.0901151	0	0	0.193104	0.139196	0.0804599	0.874197	0.0985634	2.34621	0	0.254253	0.234541	0	0	0.529024	0.127127	0.0695978	1.30426	0.0695978	0.990461	0.266725
2	35	inulin	0	0	1.11039	0	0.290039	0	0.99564	0	0	3.41659	0	0.371369	0.622414	0.529201	3.68584	2.00094	0.984128	0.111411	0	0.254759	0.365798	0	0	0	0.174172	0	0.0984128	0	0	0.170087	1.92481	0.0742738	0.505062	0	2.74999	0	0.105097	0.666236	0	0.111411	0.0831866	0.20351	0.128494	0.304151	0	0.961846	0.743481
2	63	inulin	0	0	0.535899	0.0892501	0.392462	0	0.474938	0	0	3.95609	0	0.267352	0.849869	0.626345	8.03092	0.98733	0.667782	0.798868	0	0.119531	0	0.0689298	0	0	0.273329	0	0.0561798	0	0	0.255	0.967806	0.0561798	0.757032	0.173719	2.66197	0	0.125906	0.38011	0	0.0796876	0.369352	0.132281	0.0689298	1.25548	0	0.74747	0.390469
2	91	inulin	0	0	0.22278	0	0.500944	0	1.4553	0	0	8.46687	0	0.123996	2.34187	0.476559	6.85409	0.886572	0.726617	2.04056	0	0.165328	0.123996	0.0826641	0	0	0	0	0.2265	0	0	0.22278	0.715871	0.154582	1.38586	0.101264	3.33426	0	0.277338	0.300897	0	0	0.590222	0.23022	0.159955	2.24681	0	1.35404	0.254605
2	147	inulin	0	0	0.517826	0	0.430986	0	0.20504	0	0	5.8352	0.695126	0.23077	1.23788	0.600244	13.2492	1.4594	1.72796	1.25034	0	0.155589	0.220317	0.0804078	0	0	0.0984996	0	0.133477	0	0	0.0804078	1.13013	0.133477	0.482447	0.10654	3.08726	0	0.184134	0.458325	0	0.127044	0.272583	0.175289	0.31158	1.85983	0	1.05133	0.389978
2	217	inulin	0	0	0.332844	0.11845	0.201365	0	1.89006	0	0	5.64492	0.0884425	0.310733	0.945229	0.298098	6.31416	1.19121	2.19487	1.31005	0	0.252693	0	0	0	0	0.43629	0.0789665	0	0	0	0.162671	1.95916	0.111738	0.779794	0.068306	3.57639	0	0.136612	0.846916	0	0	0.339556	0.205313	0	0	0	1.31677	0.348637
3	-7	control	0	0	0.341631	0.75793	0.412961	0	0.873058	0.514324	0	2.12237	0.12514	0.0934377	0.833014	0.787963	11.6822	2.33678	1.54464	1.26516	0	0.397944	0.618607	0.232343	0.186458	0	0	0.150585	0	0.236097	0.212738	0.491799	0.974004	0.0721639	0.464686	0.131814	2.15783	0.102197	0.0834265	0.721222	0.144328	0	0.39127	0.270302	0.336209	2.81439	0.260708	6.06052	0.53101
3	7	control	0.95634	0	0.27237	0.114874	0	0	0.218789	0.519979	0	1.16255	1.47348	0.190375	1.0769	0.495624	8.13741	3.42715	1.64477	0.760282	0	0.332446	0.435143	0.121775	0.423777	0	0	0.172109	0	0.207017	0.134764	0.556512	0.64419	0	0	0.114874	2.75577	0.15709	0.724967	0.862979	0.263034	0.24355	0.236649	0.17698	0.121775	2.47122	0.412005	6.78733	0.593856
3	35	control	0.0905658	0	0.139892	0.134231	0.340835	0	0.166576	0	0	1.14865	0.134231	0.321023	0.911318	0.64043	9.33151	4.24082	1.60269	0.904041	0	0.398247	0.265228	0.134231	0.374797	0	0	0	0	0.383692	0.658219	0.835308	1.17655	0.0570079	0.0570079	0.213881	2.08544	0	0	0.822774	0.498516	0.0699459	0.239352	0.297169	0.235714	2.6539	0.0990563	6.83004	0.476683
3	63	control	0	0	0.141305	1.7961	0.12045	0	0.240899	0.303891	0	3.04316	0.141305	0.34858	0.860598	1.52584	10.7149	1.78759	1.10831	1.10235	0	0.32432	0.380502	0.175354	0.797181	0.127685	0	0.708227	0	0	0.190251	0.515848	0.549897	0	0	0.164714	1.81994	0.399229	0.521381	0.919758	0	0.594161	0.392419	0.487332	0.312829	1.95826	0.153648	12.3114	0.225151
3	91	control	0.0645156	0	0.298338	0.488902	0.289015	0	0.403502	0.286405	0	2.44787	0	0.134625	0.984516	0.697739	6.37474	3.30372	1.63266	0.439676	0	0.374787	0.63285	0.0835347	0.701468	0	0	0.149169	0	0.182732	0.289015	1.02144	0.668278	0.0745846	0.0988245	0.214058	3.00016	0.179003	0.757033	0.905084	0.339733	0.12381	0.139473	0.495987	0.271488	3.0699	0.325189	10.5556	0.403502
3	147	control	0	0	0.250661	1.1616	0.247604	0	0.300717	0.238816	0	8.51789	0.0855916	0.288489	1.25292	0.686643	5.82252	3.39997	2.40612	0.790576	0	0.423755	0.696196	0.120745	0.076421	0	0	0	0	0.126859	0.51546	0.667156	0.913996	0	0.0538768	0.114632	2.25519	0	0.625506	0.939215	0.157427	0	0.0661042	0.183411	0.0538768	2.04388	0.222767	6.13699	0.568191
3	217	control	0	0	0.40002	1.94646	0.259783	0	0.219934	0.202692	0	3.49826	0	0.301548	0.825328	0.767088	9.25793	3.14345	1.14259	0.613057	0	0.424925	0.361321	0.0662868	0.361321	0	0	0	0	0.385077	0.805404	1.17209	3.25993	0.0662868	0.0540257	0.377413	1.89205	0	0	0.816516	0.223383	0.199244	0.085828	0.359405	0.157862	1.94837	0.431822	8.7445	0.418028
4	-7	control	0	0	0.0568564	0.821394	0	0	0	0	0	6.34574	0	0	0	0	8.44903	1.06011	2.21579	0.282266	0	0.248394	0	0	0	0	0	0	0	0	0	0	0.339929	0	0	0.127423	2.50249	0	0	0.409286	0.44719	0.114116	0.106858	0.252023	3.00008	0.473804	0	1.64884	0.213312
4	7	control	0	0	0	0.897167	0.988362	0	0	0	0	2.9236	0	0	0	0	11.8686	0.489662	1.98453	0.462961	0	0.123237	0	0	0	0	0	0	0	0	0	0	0	0	0.136382	0.0920171	2.29878	0	0	0.343832	0.284678	0.0821581	0.179105	0.253047	1.84815	0.326168	0	3.17377	0
4	35	control	0	0	0.0829934	1.30507	0.534478	0	0.423266	0	0.109966	7.69556	0	0	0	0	8.60891	1.12664	1.92213	0.856492	0	0.219518	0	0	0	0	0	0.0717893	0	0.0717893	0	0.0929526	1.39553	0	0.331974	0.109966	1.89308	0.0585104	0	0.307906	0.615396	0	0.0585104	0.452729	0.462273	0.412892	0	2.01923	0.175946
4	63	control	0.333995	0	0.0876628	0.151657	0.625912	0	0.41333	0	0.0981823	9.38693	0.0981823	0.0618023	0	0.0758283	7.64244	1.19572	3.7752	1.19002	0	0.366869	0.0758283	0	0	0	0	0	0	0.0758283	0	0.163929	0.524223	0	0.469872	0	0.984891	0	0	0	0.703932	0	0	0.297177	0.739874	0.358979	0	2.05306	1.40392
4	91	control	0	0	0.0887044	0.656571	0.153253	0	0.158401	0	0	2.62787	0	0	0	0	9.89292	0.809824	2.99457	0.681123	0	0.538563	0	0	0	0	0	0	0	0.148105	0	0.0685083	0.774976	0	0.237601	0.0887044	2.02397	0	0	0.314426	0.892588	0.0685083	0.213445	0.205921	0.177013	0.112069	0	1.27948	0.253441
4	147	control	0.0840537	0	0	1.25786	0.262668	0	0.490033	0	0	3.04611	0	0.0592579	0	0	8.2566	1.21205	2.03872	0.565261	0	0.320245	0	0	0	0	0	0.0941402	0	0	0	0	1.5903	0	0.371097	0.0727065	2.509	0.0592579	0	0.405139	0.411863	0	0.0840537	0.139529	0.768251	0.371097	0	1.381	0.245017
4	217	control	0.0665142	0	0.054211	1.13535	0.240297	0	0.17186	0	0	3.97932	0	0.17186	0.236837	0	7.52879	0.920433	1.80665	0.639766	0	0.643227	0	0	0.300275	0.121494	0	0.364867	0	0.054211	0	0.277206	0.495204	0	0.348334	0.054211	1.89085	0.224149	0	0.167631	0.335262	0	0.115342	0.199927	0.92274	0.26375	0.121494	1.16688	0.15379
5	-7	control	0	0	0.201145	1.12878	0	0	0.246501	0	0	1.84698	0	0.0966283	0	0	5.94323	0.663383	1.09525	0.571487	0	0.0788802	0.883853	0	0.136463	0	0	0	0	0	0.142379	0.258727	0.729248	0.104516	0	0.0682314	2.79394	0	0	0	0	0.0883458	0	0.0682314	0.236641	0.481564	0.0556106	1.50858	1.00848
5	7	control	0	0	0	0	0	0	0	0	0	3.9641	0	0	0	0	8.33209	0	3.35079	0	0	0	0	0	0	0	0	0	0	0	0	0	0	0	0	0	2.1092	0	0	0	0	0	0	0	0	2.1092	0	0	2.1092
5	35	control	0	0	0.243947	1.05723	0.109236	0	0.424591	0	0	1.962	0	0.176784	0	0	6.69309	1.0306	2.83665	0.503333	0	0.218471	0.927152	0	0.109236	0	0	0	0	0	0.18103	0.18103	2.24609	0	0	0.0864621	2.8795	0	0	0	0	0	0.0544248	0.218471	0.168292	0.225033	0	1.30311	0.522247
5	63	control	0.285554	0	0.226	0.887966	0.807033	0	1.64728	0	0	3.82749	0	0	0	0	8.00887	0.566145	2.12448	1.19566	0	0.0538277	0.298152	0	0	0	0	0	0	0	0.198513	0.253105	0.190878	0.0660439	0	0	1.8309	0	0.0538277	0	0	0.0763513	0	0	0.120635	0.321821	0	1.55108	0.283263
5	91	control	0	0	0.275193	0.836476	0	0	0.475262	0	0	3.5343	0	0	0	0	7.62093	0.622784	3.08745	0.627455	0	0.077848	0.610328	0	0.116772	0	0	0	0	0	0.0953638	0.17399	0	0.110155	0	0	1.68969	0	0	0.0548828	0	0.0548828	0	0.0871897	0.077848	0.0953638	0	1.25763	0.486161
5	147	control	0	0	0.269578	0.976395	0.6862	0	1.10982	0	0	2.21498	0	0	0	0	8.04534	0.769057	3.01982	0.827019	0	0.0548493	0.555495	0	0.0778004	0	0	0	0	0	0.0672974	0.0953055	0.0548493	0.0548493	0	0.0548493	2.02398	0	0.0548493	0	0	0.0548493	0.0871365	0.110088	1.00324	0.255185	0	1.44864	0.627071
5	217	control	0	0	0.0614486	1.15314	0.106772	0	1.0041	0	0	0.80842	0	0	0.226619	0	5.27499	0.739562	1.91885	0.807112	0	0.130742	0.924344	0	0.123333	0	0	0.0614486	0	0	0.0753944	0.0976205	0.261483	0	0.0614486	0.0614486	3.06197	0.0871612	0	0	0	0.106772	0.0976205	0.435806	0.334699	0	0.157326	1.96941	0.633226
7	-7	inulin	0	0	0	1.18602	0.458949	0	0.412126	0.286236	0	0.729724	0	0.467341	0.0764178	0	4.67209	1.55044	2.89504	0.0989456	0	0.42582	0.658165	0	2.1556	1.03584	0	1.42102	0	0	0.507538	1.72139	0.942192	0	0.132516	0.589256	1.28718	1.13655	0.0883443	0.580864	0	0.229695	0.0989456	0.318481	0.0764178	0.0764178	0.139584	2.01734	0.879909
7	7	inulin	0.0661935	0	0	0.704186	0.19905	0	0.775543	0	0.0661935	0.655362	0.132856	0.440351	0	0	6.59493	3.08292	2.26278	0.496686	0	0.514056	0.822489	0	0.209847	0.148348	0	0.105158	0	0	1.36706	1.38631	0.950651	0	0	0.762868	2.1304	0.140837	0	0.930464	0	0.244118	0.115017	0.331906	0.239423	0.132856	0.124406	3.18527	1.17083
7	35	inulin	0	0	0	0.474644	0.550951	0	1.15231	1.118	0	1.0802	0.43124	0.98009	0	0	3.41981	3.2609	1.43163	0.915684	0	0.689563	0	0.0987091	0.121111	0	0	0	0	0	0.210019	0.564252	1.02139	0	0	0.312929	1.71796	0.156814	0.0987091	1.52264	0	0.537649	0.261824	0.828176	0.185517	0.664361	0	2.22901	2.24791
7	63	inulin	0	0	0	0.491071	0.158001	0	0.306373	0.23153	0	0.439863	0	0.393908	0	0	5.16282	1.38962	4.6805	0	0	0.567227	0.087535	0	0.0617122	0	0	0	0	0	1.17122	1.61152	0.90555	0	0	0.23153	3.06635	0	0	1.51042	0	0.23153	0	0.138305	0	0	0.123862	1.6868	0.871849
7	91	inulin	0	0	0	0.61607	0.53396	0	1.27197	0	0	0.461192	0	0.43415	0.0693263	0	5.86029	1.79314	4.03912	0.240921	0	0.62197	0.62197	0	0	0	0	0	0	0	0.291072	0.897309	1.12987	0	0	0.240921	3.39109	0	0	1.22329	0	0.130294	0	0.130294	0.0850599	0.120461	0	1.74938	1.04284
7	147	inulin	0	0	0.0695647	0.69762	0.0853524	0	0.260991	0.369038	0.0986733	0.579706	0.0853524	0.616215	0.0695647	0	4.94945	1.71346	3.57395	0.203267	0	0.538263	0.435643	0.0986733	0	0	0	0	0	0	0.274805	0.730183	0.908288	0	0	0.236816	2.76187	0	0	1.30792	0	0.0986733	0.110514	0.409988	0.163798	0.215108	0	1.58272	0.872766
7	217	inulin	0	0	0	0.350604	0.233562	0	0.473394	0.195419	0	0.665155	0.195419	0.404945	0	0	3.90158	1.00217	3.13872	0.346424	0	0.338586	0.498474	0	0	0	0	0	0	0	0.104502	0.221544	0.646345	0	0	0.104502	4.05415	0	0	1.09205	0	0.418008	0	0.221544	0.209004	0.326569	0.281633	1.36741	0.821385
8	-7	control	0	0	0.0567857	0.127264	0.281915	0	0.281915	0	0	1.68827	0	0.120821	2.0471	1.09625	7.18238	0.184453	1.76519	1.03141	0	0	0.582355	0.0696732	0.901322	0	0.205395	0.0805471	0	0	0.0696732	0.193313	0.0986702	0	0.0567857	0	2.77364	0	0	0.392667	0	0	0.113974	0.113974	0.113974	0.412804	0.0567857	1.20337	0
8	7	control	0	0	0.205477	0.0710951	0	0	0.159039	0	0.0579446	3.42161	0	0.0920538	2.15052	1.66272	4.80529	0.339037	1.44204	0.108903	0	0.123286	0.320955	0.1163	1.36971	0	0.76643	0	0	0	0	0.27575	0.0710951	0.129862	0	0	2.81956	0	0.123286	0.284791	0.0710951	0.0579446	0.100684	0	0.1163	0.228902	0.201368	1.23492	0
8	35	control	0.137792	0	0	0.0796483	0.164075	0	0.476297	0	0	1.02308	0	0.214652	2.22059	1.21185	8.73463	0.320983	2.69609	0.344877	0	0.112702	0.438066	0	0.555945	0	0.148942	0	0	0	0.0796483	0.238945	0.0796483	0.056152	0.056152	0	2.80362	0	0	0.375542	0	0.056152	0.195138	0.112702	0.168854	0.0796483	0	1.04459	0
8	63	control	0	0	0	0.192533	0.146099	0	0.238591	0	0	1.18955	0	0.160067	1.22278	1.88419	7.98032	0.311451	5.23049	0.709354	0	0.0845637	0.311451	0.100042	0.724077	0	0.146099	0	0	0	0.100042	0.360151	0.151007	0.141191	0	0	3.59471	0	0.0755033	0.539094	0	0.0532298	0.0532298	0.130621	0.136283	0.100042	0	1.19371	0.0845637
8	91	control	0	0	0.149064	0.442348	0	0	0.247074	0	0	0.858609	0	0.0644702	1.2935	1.01662	7.87058	0.380113	4.16075	1.04531	0	0.268688	0.521724	0	1.72206	0	0.37266	0	0	0.0525451	0.351419	0.579859	0.204218	0	0.074532	0.0913017	2.83706	0	0.0525451	0.43154	0	0.0987549	0	0.0834759	0	0.0834759	0.12894	1.3658	0.0834759
8	147	control	0	0	0.0685694	0.097107	0.365439	0	0.670237	0	0	2.66073	0	0.097107	2.14468	1.40191	7.73646	0.311931	1.97424	2.7515	0	0	0.746733	0.0887835	0.299248	0	0.0685694	0	0	0	0	0.158542	0.480382	0.0685694	0	0	3.25606	0	0.0685694	0.565995	0	0.86564	0	0	0.591758	0.0685694	0	1.09751	0.0558861
8	217	control	0	0	0.0765006	0.166771	0.465506	0	1.28483	0	0	4.21786	0	0.0937132	1.57247	1.61569	7.48443	0.417311	1.09855	0.807081	0	0.126991	0.216497	0.0539329	1.00751	0.0539329	0.623862	0.293762	0	0	0	0.28114	0.195076	0	0	0.0765006	2.03338	0.298735	0.114751	0.183601	0	0.0539329	0.101363	0.179394	0.0765006	0.179394	0	1.3028	0.0856806
9	-7	inulin	0	0	0.166406	0.442889	0.772691	0	0.497927	0	0.128997	2.75279	0	0.0606285	3.47302	0	5.65995	0.701312	2.66808	3.61793	0	0.0963176	0	0	0	0	0.113947	0	0	0	0	0.359901	0.227464	0.148776	0	0.3943	1.43401	0	0.135877	0.488468	0	0	0	0.357321	0.182315	0.201665	0	2.14479	0.171996
9	7	inulin	0	0	0.250622	0.220965	0	0	0.177106	0	0	2.3571	0	0.0835408	2.93771	0.144526	11.7676	0.681275	2.96653	1.40724	0	0.131994	0	0	0	0	0.0835408	0	0	0	0	0.208852	0.150791	0	0	0.150791	1.70883	0	0	0.309936	0	0	0	0.177106	0.225142	0.334163	0	1.58853	0.110692
9	21	inulin	0	0	0	0.91079	0.0707529	0	0	0	0.0576656	5.13183	0.0576656	0.16359	2.97326	0	7.12232	1.31322	3.04115	1.6674	0	0.168498	0	0.0576656	0	0	0	0.0817952	0	0	0	0.0916107	0.141506	0	0	0.0916107	2.71069	0	0	0.480547	0	0.0576656	0.0916107	0.377076	0	0.108379	0.0576656	3.4035	0.0576656
9	35	inulin	0	0	0.0594307	0.493149	0.0842989	0	0	0	0	5.50345	0	0.133192	2.97786	0	13.9692	1.47354	3.68344	0.726235	0	0.163118	0	0.0594307	0	0	0.0594307	0	0	0	0	0.367543	0.2765	0	0	0.381874	1.83687	0	0	0.347733	0	0	0	0.197681	0.111696	0.0729186	0	2.19514	0.111696
9	63	inulin	0	0	0	0.456032	0	0	0.088596	0	0.055768	6.01622	0.0969019	0.0684246	4.82216	0	7.76481	0.903759	1.93962	2.24575	0	0	0	0.055768	0	0	0.162953	0	0	0.055768	0	0	0	0.055768	0	0.0791036	1.59394	0	0.0791036	0.262228	0	0	0.0791036	0.265393	0.366645	0.216744	0	1.02518	0.153065
9	91	inulin	0	0	0	0.329132	0.37011	0	0.3348	0	0	1.4338	0.0754171	0.12337	2.73332	0	10.4097	1.84794	3.97836	0.920699	0	0.0614671	0	0	0	0	0	0	0	0	0	0.174375	0.0976499	0	0	0.106805	1.8536	0	0	0.499148	0	0	0	0.24674	0.12337	0.230611	0.0614671	3.07641	0.0871874
9	147	inulin	0	0	0.0793163	0.241122	0.0793163	0	0.148321	0	0.055918	3.91585	0	0.185997	1.88495	0	5.93246	0.720589	0.875255	2.24663	0	0	0	0.055918	0	0	0.194325	0	0	0	0	0.131665	0.131665	0	0	0.163392	1.43642	0	0.055918	0.51397	0	0	0.055918	0.398564	0.31211	0.376356	0	3.43876	0.148321
10	-7	inulin	0	0	0	0.34208	0.0546243	0	0.0546243	0	0	2.45925	0	0.284744	1.1289	1.43611	9.95905	1.1688	4.30563	0.639995	0	0.242129	0.840671	0	1.37026	0	0	0	0.268472	0	0	0.560189	0.173171	0	0.438156	0.0670213	2.79591	0	0	2.39378	0	0	0.335494	0.159611	2.31436	0.564063	0	1.79253	0.222371
10	7	inulin	0	0	0	0.175063	0.207177	0	0	0	0	2.23313	0	0.292946	0.961866	1.54228	9.02063	1.35155	3.07163	0.85534	0	0.300779	0.564744	0	1.07701	0	0	0.0959516	0.207177	0	0	0.295688	0.24125	0	0.498557	0.0783279	3.12528	0	0	0.52088	0	0	0.576885	0.117492	2.99408	1.06173	0	1.85676	0.30352
10	35	inulin	0	0	0	0.459755	0.11659	0	0	0	0	2.80322	0	0.140297	1.41308	1.48847	8.91567	1.68007	2.9338	0.75162	0	0.122809	0.568573	0	1.15152	0	0	0	0.190431	0	0	0.615597	0.150402	0.0547975	0.466362	0.109984	2.58947	0	0	0.437991	0	0	0.463253	0.109984	2.86579	0.441489	0	1.67385	0.219967
10	63	inulin	0	0	0	0.156327	0	0	0.0970008	0	0	5.96815	0	0.12255	1.53599	2.02316	7.80033	1.46151	0.828404	0.929735	0	0.241203	0	0	0.889462	0	0	0	0.207859	0	0	0.369815	0.156327	0	0.762582	0	1.9582	0	0.0610585	0.41745	0	0	0.659519	0.114755	3.2361	0.627474	0	2.19421	0.547795
10	91	inulin	0	0	0	0.378823	0	0	0.0576204	0	0	1.37594	0	0.245193	1.14056	1.55248	11.3851	1.29503	2.43804	0.196155	0	0.17327	1.0719	0.0706974	0.464232	0	0	0	0.245193	0	0	0.308535	0.182669	0	0.445843	0.0817311	3.04979	0	0	0.458511	0	0	0.436444	0.147525	1.58885	0.637094	0	1.99955	0.216179
10	147	inulin	0	0	0.105389	0.0974353	0	0	0	0	0	2.57905	0	0.119308	1.60987	1.84491	9.09886	1.02009	3.16525	0	0	0	1.1382	0.056075	0.339631	0	0	0	0.159078	0	0	0.056075	0.395706	0	0.441044	0	2.94453	0	0	0.493539	0	0.119308	0.570692	0.0890837	3.24559	0.837148	0	2.12329	0.34679
10	217	inulin	0	0	0.0613089	0.156968	0	0	0	0	0	4.8047	0	0.298283	1.87405	1.71882	6.84833	1.30314	1.0066	0.61048	0	0.328285	0.356113	0	0.714401	0	0	0	0.234365	0	0	0.242192	0.179144	0.130444	0.92659	0.0613089	2.92761	0	0	0.723532	0	0.075223	0.474383	0.260889	2.19321	0.764404	0.10653	1.83057	0.741794
11	-7	inulin	0	0	0.298874	0.258767	1.00344	0	1.62973	0	0	2.88808	0	0.102195	1.558	2.16577	4.83172	0.978763	1.41647	0.6984	0	0.149244	1.4666	0.0944826	0	0	0.144231	0.0771287	0	0	0.0543757	0.176625	0.347079	0	0.0543757	0.133433	3.24712	0	0	0.477041	0	0	0.26995	0.149244	1.8426	0.275349	0.357491	1.26221	0.879267
11	7	inulin	0	0	0.312792	0.426065	0.961428	0	2.43596	0	0	2.04885	0.0687586	0.190775	1.27541	2.28493	4.25389	0.567556	1.02502	0.522645	0	0.131953	1.27104	0.131953	0.0560402	0	0.54212	0.0973749	0	0	0	0.214225	0.504362	0.0560402	0	0	3.54444	0	0	0.824308	0	0	0.391487	0.260726	0.622007	0.19475	0.341806	1.06198	0.412949
11	63	inulin
11	91	inulin
11	147	inulin
11	217	inulin
12	-7	inulin	0.0914006	0	0	0.753598	0	0	0	0	0	4.14684	0.209307	0	0	0	8.95863	1.03191	4.06915	1.15713	0	0.129332	0	0	0	0	0	0	0	0	0.182801	0.170919	0.512757	0.102369	0	0	1.39614	0	0	0.164978	0	0.102369	0	0.534693	0	1.93175	0	7.02002	0.0914006
12	7	inulin	0	0	0.157039	0.790189	0	0	0.0639958	0	0	1.93621	0.136161	0	0	0	8.81236	0.565069	2.78404	0.252806	0	0.111198	0	0	0	0	0.111198	0.212865	0	0	0.0639958	0.207873	0.101667	0.0907742	0	0	1.83001	0	0	0.469302	0	0.120276	0.0907742	0.408484	0.181548	2.26845	0	5.74283	0.120276
12	35	inulin	0	0	0.0725409	0.789983	0	0	0	0	0	1.29735	0	0	0.059123	0	7.7493	1.90997	4.82628	0.20127	0	0.251587	0	0	0	0	0.156823	0	0	0	0.111118	0.209656	0.226009	0	0	0	2.11836	0	0	0.372768	0	0.287648	0.192045	0.363124	0.738408	0.768599	0	5.75128	0.162274
12	63	inulin
12	91	inulin
12	147	inulin
12	217	inulin
13	-7	inulin	0	0	0.0550283	0.0675169	0.199038	0	1.85301	0	0.390271	0.720831	0.117081	0	2.00756	0	7.42725	1.12984	1.58762	1.2434	0	0.151035	0.392223	0	0.103422	0	0	0	0	0	0	0	0.170158	0.0550283	0	0	3.88242	0	0.0550283	0.650582	0	0	0.0550283	0.160792	0.422274	0.396125	0	1.36985	0.619361
13	7	inulin	0	0	0.0733834	0.0733834	0.492899	0	1.75145	0	0.189609	0.816974	0	0	1.63692	0.0598096	6.58754	1.72812	2.61254	1.28442	0	0.184943	0.134041	0.0598096	0.174763	0	0	0	0	0.112408	0	0	0.112408	0	0	0	3.5924	0	0	0.763527	0	0	0	0.271476	0	0.254509	0	1.09651	0.972649
13	35	inulin	0	0	0.223877	0.096908	0.216758	0	1.10831	0	0.24049	0.383677	0	0	1.66128	0	9.16394	0.81561	1.76333	1.08814	0	0.0684289	0.220317	0.0557716	0.189861	0	0	0	0	0	0	0	0.0791086	0	0	0	3.12163	0	0	0.461203	0	0	0	0.176808	0.136858	0.0791086	0	1.07944	0.316434
13	63	inulin	0.0589228	0	0.191395	0.0835785	0.328881	0	1.79694	0	1.10407	1.0159	0	0	2.53368	0	7.35616	2.13292	1.62853	1.06061	0	0	0.102384	0.0936079	0.0722954	0	0	0	0	0	0	0.0835785	0.13874	0	0.102384	0	2.47601	0	0	0.570005	0	0.0589228	0.0589228	0.247392	0.13874	0.0936079	0.0936079	1.40245	1.5579
13	91	inulin	0	0	0.29121	0.0815714	0.433552	0	1.68608	0	0.316089	0.951122	0.0575078	0.0575078	2.65841	0	7.65955	1.0172	1.70851	1.06818	0	0	0.168037	0	0.0575078	0	0	0.0815714	0	0	0	0	0.0815714	0	0.0705593	0	3.04506	0.099925	0	0.727209	0	0.0575078	0.152539	0.168037	0.30263	0.122357	0	1.76806	1.142
13	147	inulin	0	0	0.392561	0.108843	0.454602	0	1.48172	0	0.202085	0.659952	0	0.149478	1.32462	0	7.79897	1.41351	3.17096	0.181405	0	0.145124	0.332697	0	0.373695	0	0	0.0511563	0	0.439726	0	0.120453	0.344307	0	0	0	2.65614	0	0	1.25823	0	0.299319	0.0511563	0.145124	0.322539	0.0888886	0.0511563	2.1667	0.400906
13	217	inulin	0.05191	0	0.176715	0.201749	0.452464	0	2.66582	0	0.657527	1.17994	0.05191	0.063691	2.01749	0	7.58696	0.76061	1.27419	1.41482	0	0	0.15168	0.424484	0	0	0	0	0	0.0901982	0	0	0.0901982	0	0	0	2.9169	0	0	0.650163	0	0.0736312	0.214635	0.160516	0.314405	0.260286	0	1.09968	0.77055
14	-7	control	0	0	0.352669	0	0.89896	0	1.81383	0	0	5.05458	0.0691508	0.0487513	0.124817	1.38544	7.62284	0.492699	2.98559	0.628235	0	0.0487513	0	0.0774489	0	0	0.0487513	0	0	0	0	0.0916248	0.582595	0.103726	0	0.0691508	1.83699	0	0.0598154	0.377218	0	0.103726	0.124817	0.11479	0.311179	3.58236	0	1.05904	0.328121
14	7	control	0.114904	0	0.0766025	0	0.191506	0	0.342413	0	0.0662612	1.64466	0.121032	0	0.689423	3.12232	9.28001	0.484511	4.39354	0	0.0938381	0.101498	0	0	0	0	0.301431	0.0662612	0	0	0	0.157801	0.259683	0.153205	0	0.0766025	0.993535	0	0	0.318283	0	0.143247	0	0.213338	0.153205	2.6244	0	1.51481	0.291856
14	35	control	0.0688305	0	0.266967	0.119359	0.84944	0	4.18314	0	0.0560989	9.39238	0.0560989	0	0.21803	2.89963	11.0547	0.310732	1.43191	0.58486	0	0	0	0.0560989	0	0	0.0560989	0	0	0	0	0.125725	0.424919	0.186598	0	0.0795729	1.14983	0	0.0560989	0.235536	0	0	0.143629	0.148801	1.06389	1.15938	0.0560989	1.00739	0.837504
14	63	control	0	0	0.84135	0.133842	4.49649	0	5.70029	0	0.0773655	6.56021	0.0773655	0.0545427	0.612735	3.07838	10.2796	0.268072	1.398	0.297084	0	0.122238	0	0	0.0545427	0	0.0947728	0.102509	0	0	0	0.164015	0.0773655	0.287026	0	0.133842	0.974806	0	0	0.292055	0	0.0669212	0.102509	0	0.273487	1.80262	0	0.665344	1.11522
14	91	control	0	0	0.169851	0.0887283	1.68729	0	3.50205	0	0.114441	3.43179	0.081123	0	1.68439	2.25877	9.99153	0.396561	2.31961	1.1589	0	0	0	0.130738	0	0	0.062653	0.062653	0	0	0	0.051064	0.108647	0.108647	0	0.0724312	1.59856	0	0.051064	0.198462	0	0.0959714	0.144862	0.217294	0.404891	2.76977	0	1.30231	0.559893
14	147	control	0	0	0.438002	0.172199	1.16629	0	2.31561	0	0	7.44525	0	0	2.13353	2.57983	9.07601	0.618101	2.33614	0.223543	0	0	0	0.0683268	0	0	0.111772	0	0	0	0	0	0.104662	0.104662	0	0.111772	2.19278	0	0.0789905	0.323466	0	0.0884694	0.0683268	0.219989	0.445111	0.925374	0.0556883	1.22988	0.362171
14	217	control	0	0	0.911363	0.10818	1.9468	0	4.00046	0	0	2.88024	0.181919	0	1.81213	2.00509	5.56753	0.705158	2.73895	0.402254	0	0.0622588	0	0	0	0	0.327631	0	0	0	0	0.430513	0.117011	0.1594	0.0763885	0.0883104	2.21173	0	0.0763885	0.0763885	0	0.117011	0.197374	0.350592	0.988193	0.829676	0	0.950219	0.861909
15	-7	control	0.0960887	0	0.197943	0	0	0	0.0831167	0	0	15.2805	0.127318	0	1.94051	3.56922	1.1867	0.235417	3.24684	0.0960887	0.159507	0	0	0.0677425	0.485248	0.0677425	0	0.203708	0	0	0	0.144133	0.258959	0.307484	0.280099	0	0.214758	0	0.179686	0	0.646197	0	0	0.0677425	0.368981	16.5681	0	1.00893	0.445371
15	7	control	0.0582142	0	0	0.198176	0	0	0	0	0	6.41677	0.244417	0	1.44751	1.34553	2.17828	0.369103	1.13125	0.7316	0.523928	0.0582142	0	0.0714259	0.469016	0.0825733	0	0.193634	0	0.0924821	0	0.289007	3.56469	0.0825733	0.828623	0	0.54292	0	0.289007	0	1.19649	0	0	0.283226	0	7.70987	0	2.9231	0.775776
15	35	control	0	0	0	0.781547	0	0	0	0	0.108264	5.73802	0	0	0.604647	1.24116	6.52487	0.474729	2.41287	0	0.658575	0.115618	0.0576049	0.0576049	0.18262	0	0	0	0	0.100094	0	0.321525	0.339501	0	0.946599	0	1.0949	0	0	0	1.77431	0	0.0576049	0.703923	0.508639	14.7967	0	2.32748	0.204273
15	63	control	0	0	0.0588385	0.186531	0	0	0	0	0.0588385	7.40531	0.239527	0	0.228677	3.70265	2.7508	0.536223	1.49683	0	0.289185	0.208647	0	0.110583	0.588802	0	0	0	0	0	0	0.63846	0.336339	0.243283	0.42564	0	0.408948	0	0.18194	0	0.905529	0	0	0.0934739	0.260809	9.89363	0	2.76666	1.16008
15	91	control	0	0	0	0.449387	0.0539265	0	0.0539265	0	0.152983	8.7403	0.143039	0	0.858617	1.87634	4.08312	0.449387	1.45296	0	0.598546	0.0856705	0	0.0856705	0.226415	0	0	0.0937021	0	0.0937021	0	0.13233	1.09383	0.0856705	1.88552	0	1.11563	0	0.114737	0	0.40311	0	0.0539265	1.00013	0.372896	8.00636	0	2.98393	0.442886
15	147	control	0	0	0.0549217	0.513771	0	0	0	0	0	5.72199	0.150743	0	0.629458	1.02482	6.24783	1.17634	1.85799	0.110233	0.339658	0.0549217	0	0.110233	0.140615	0	0	0	0	0.0872515	0	0.0549217	0.140615	0	3.6186	0	1.15414	0	0	0	0.803182	0	0.0549217	0.612319	0.194758	14.0035	0	2.2514	0.269934
15	217	control	0.0893978	0	0.109467	0.683437	0	0	0	0	0	3.32706	0.0514493	0	0.800931	0.698033	5.39707	0.538576	1.33768	0	0.239367	0.239367	0	0.0966956	0.69037	0.121143	0	0.206527	0	0.366713	0	0.460125	2.44622	0	1.74125	0	1.1494	0	0	0	1.95471	0	0	0.594039	0.275491	12.1829	0	1.79087	0.363064
16	-7	inulin	0	0.308631	0.724401	0.192233	0	0	0.0987619	0	0	3.99986	0	0.201933	0	1.61017	5.66999	4.31422	3.06691	0.646362	0	0.389316	0.211633	0	10.4172	0	0	0	0	0	0.734983	1.77242	0.764964	0.0621671	0.261014	0.418416	1.28699	0	0	0.170629	0	0	0.0621671	0.298931	0	0.925893	0	2.41967	0.949702
16	7	inulin	0	0.640025	0.528348	0.179359	0	0	0	0	0	1.25848	0	0.207278	0	1.29909	5.96327	4.50725	5.6109	0.392137	0.0947559	0.647216	0.169207	0	12.8369	0	0	0	0	0	1.14299	1.5584	0.792311	0.119714	0.299073	0.866762	1.09646	0	0.0846034	0.429362	0	0	0	0.378177	0.0947559	0.39679	0	2.19842	0.811347
16	35	inulin	0	0.481801	0.340679	0.187428	0	0	0	0	0	3.68903	0	0.160233	0	1.46268	5.93303	1.11648	2.98048	0.198086	0.0900391	0.309808	0.479229	0	9.71687	0	0	0	0	0	1.22233	2.37078	0.541337	0.110252	0.110252	0.970952	1.71185	0	0.0900391	0.180078	0	0	0.127157	0.180078	0.0973892	0.404257	0	2.19328	0.40242
16	63	inulin	0	0.0938731	0.125723	0.749728	0	0	0.221691	0	0	1.01877	0	0.365435	0.0590898	2.41011	4.50423	1.4148	4.37809	1.93446	0.151287	0.395189	0.0725002	0	4.17819	0	0	0	0	0	0.44925	0.78954	0.494091	0.0590898	0.44925	0.201157	2.35689	0	0	0.470204	0	0	0.0725002	0.386388	0	0.319336	0	2.24625	0.652083
16	91	inulin	0	0.0554322	0.423407	0.196568	0.184381	0	0.235882	0	0	9.96481	0.200499	0	0.130521	1.54384	6.88263	0.555894	1.50099	1.05911	0.0880624	0.111257	0.130521	0	3.02872	0	0	0	0	0	0.397067	0.933698	0.161972	0.161972	0.204431	0.141922	1.63269	0	0.0680125	0.309398	0	0	0	0.0880624	0.0554322	1.25725	0.0554322	1.59967	0.207969
16	147	inulin	0	0.110973	0.388037	1.65498	0	0	0	0	0	1.67866	0.0521575	0.177557	0.0521575	1.6339	2.57199	1.6228	2.46472	0.717258	0.288901	0.739823	0.206041	0	12.1157	0	0	0	0	0	1.9498	3.79048	0.938095	0	0.188655	0.617752	1.18298	0	0	0.451662	0	0	0	0.212329	0	0.781253	0	3.12945	1.18039
16	217	inulin	0	1.04265	0.496179	0.190389	0	0	0	0	0	0.460256	0	0.127076	0.0633133	1.29141	4.53835	0.954639	7.85444	0.851811	0	0.406822	0	0	13.497	0	0	0	0	0	2.59629	2.9407	0.670403	0	0.220025	1.01122	0.779068	0	0.0633133	0.308035	0	0	0	0.359224	0	0.185001	0	3.32193	1.12976
17	-7	inulin	0	0	0	0.0975876	0.318909	0	0.536179	0	0	2.69121	0	0	1.48665	0	9.11652	1.09924	2.32811	1.11802	0	0.0519239	0	0.0637081	0.556065	0	0	0	0	0	0.104216	0.0519239	0.275455	0	0.184127	0.0824891	2.28686	0	0	0.90959	0	0.0519239	0.13294	0.184127	0.191493	0.104216	0.0975876	1.33087	0.0637081
17	7	inulin	0.683818	0	0.109062	0.131238	0.352634	0	0.0814329	0	0	0.91612	0.072708	0	1.8715	0.0628924	5.85554	1.25312	0.981558	1.07608	0	0	0.0512591	0.0512591	0.781247	0	0	0	0	0	0.381353	0.356269	0.229757	0.0814329	0.0814329	0.0628924	2.69456	0	0	0.903033	0	0	0.195948	0.0628924	0.884492	0.407892	0	1.54286	0
17	35	inulin	0	0	0.155206	0.063327	0.870838	0	1.31083	0	0	2.9804	0	0	1.22225	0	5.61268	2.69671	0.628878	0.926844	0	0.115673	0	0	1.61942	0	0	0.0516134	0	0	0.479895	0.404488	0.299797	0.0896828	0.0732105	0.216703	1.66956	0	0	1.08644	0	0	0.136904	0.0819957	0	1.69482	0	1.54987	0.150814
17	63	inulin	0	0	0.185476	0.145471	0.446961	0	0.642257	0	0	3.15382	0.120741	0	1.27651	0	8.46317	0.641529	1.00921	0.414594	0	0.0963749	0	0	0.730994	0.0512787	0	0.0512787	0	0	0.254575	0.235664	0.227299	0.131288	0.0629164	0.0891013	1.64892	0	0	0.743723	0	0	0	0.0512787	0	0.945565	0.0512787	0.987388	0.0512787
17	91	inulin	0	0	0.162411	0.132615	0.287892	0	0.478421	0	0	0.26523	0	0	1.01434	0	5.24584	3.48534	1.95901	1.09743	0	0.226201	0	0	0.732739	0	0	0	0	0	0.287892	0.530879	0.577043	0.0839335	0	0.262292	3.24025	0	0	1.11506	0	0	0.156956	0.0591731	0	0.0591731	0	1.85871	0.30258
17	147	inulin	0	0	0.0632671	0.16347	0.744211	0	1.65335	0	0	1.6241	0	0	2.27067	0	6.50956	1.21012	2.52666	0.66851	0	0.167493	0	0.0895979	1.04775	0	0	0	0	0	0.381797	0.475417	0.41215	0.0515645	0.0632671	0.283422	1.73344	0	0	0.965463	0	0	0	0.126534	0.13202	0.213206	0.13202	1.31398	0.096912
17	217	inulin	0	0	0	0.473146	1.1428	0	0.803989	0	0	0.611064	0	0	1.77539	0	6.29838	3.58547	1.24764	0.776087	0	0.326459	0	0.0797213	1.27355	0	0	0.0562035	0	0	0.342802	0.61505	0.580371	0.0562035	0	0.390634	2.61845	0	0	0.725065	0	0	0.255108	0.119582	0.292976	0.203289	0.0562035	2.2011	0.342802
18	-7	inulin	0	0	0	0.16436	0.376192	0	1.39785	0	0	1.06834	0	0.239359	0.069015	0	10.361	0.894004	2.69996	0.558503	0	0.264491	0.376192	0	0	0	0	0	0	0	0	0.199465	0.273667	0	0.864882	0.126062	2.7993	0.132445	0	0.796665	0	0	0.0562493	0.343081	0	0	0.0562493	1.32445	0.191487
18	7	inulin	0.0694539	0	0.138908	0.138908	0.308327	0	0.305918	0	0	1.54204	0	0.196719	0	0	13.2669	0.955895	2.17796	0.328802	0	0.138908	0.179456	0	0	0	0	0	0	0	0	0.552018	0.230442	0	0.967537	0.230442	2.82352	0	0	0.800928	0	0	0	0.237669	0	0.372161	0.188288	1.38627	0.12044
18	35	inulin	0	0	0.219487	0.215752	0.241892	0	0	0	0	3.98686	0.0585021	0.199156	0	0	7.08373	0.786252	2.83341	0.13775	0	0.165963	0.199156	0	0	0	0	0	0	0.0829817	0	0.850147	0.299149	0	0.746835	0.47507	1.40778	0	0	0.807827	0	0	0	0	0	0	0.336906	1.34181	0.397897
18	63	inulin	0	0	0.0834348	0.962421	0.1506	0	0.356267	0.0588216	0	2.66449	0	0	0	0	3.70075	1.12887	1.86602	0.224857	0	0.0588216	0.456806	0	0	0	0	0	0	0.0588216	0	0.427604	0.276587	0.0588216	1.38293	0.138502	2.55895	0.0588216	0.0588216	0.5344	0	0	0.1506	0.397984	0.595725	0.297862	0	1.71333	0.0588216
18	91	inulin	0.0987111	0	0.0987111	0.362612	0.603145	0	0.53304	0	0	1.92668	0	0.0902502	0	0	4.79333	0.678891	2.77116	0.550768	0	0.106769	0.416601	0	0.0568093	0	0	0	0	0	0	0.175665	0.424659	0.0568093	0.862211	0.127317	3.0818	0.0902502	0	0.746175	0	0.155923	0	0.390815	0	0.0805805	0	1.84771	0.0805805
18	147	inulin	0	0	0.0814392	0.485378	0.965462	0	0.694676	0	0	1.57829	0	0.230473	0	0	3.82398	1.07052	1.74402	0.511845	0	0.14089	0.312727	0.0912119	0	0	0	0	0	0	0	0.099763	1.09495	0	1.15318	0.0912119	3.86958	0.0814392	0	0.928407	0	0	0	0.621381	0.215407	0.678796	0	2.02051	0.135189
18	217	inulin	0	0	0.0601184	0.455365	0.445132	0	0.36668	0	0	1.27272	0	0.0852744	0.0737623	0.112989	5.12201	0.943988	2.32501	0.739755	0	0.324895	0.359432	0	0	0	0	0	0	0	0	0.15392	0.402069	0.0955073	0.712041	0.0955073	2.62901	0	0	0.869799	0	0.0737623	0	0.653628	0	0.950383	0	1.98945	0.185898
19	-7	control	0.223667	0	0.505487	0.716107	0.273992	0	0	0	0	7.04402	0.0745556	0	1.71105	1.1284	6.4677	0.471564	1.69726	0.713125	0	0.281448	0.300459	0	0.3314	0	0	0	0	0	0.158058	0.235596	0.271383	0.0913307	0	0.139419	1.32224	0	0.0644906	1.43035	0	0.0525617	0.278838	0.207637	0.433168	4.61947	0	0.875656	0.382098
19	7	control	0	0.0535989	0.137228	0.99139	0.237584	0	0	0	0	6.41172	0	0	1.17271	0.783837	7.4301	0.629122	2.62977	0.561078	0	0.19767	0.28434	0	0.364549	0.0535989	0	0.0931329	0	0	0.249368	0.457682	0.715032	0	0	0.186266	1.23278	0	0	1.29512	0	0.204892	0.376333	0.318172	1.11075	2.05158	0.426511	1.3643	0.385836
19	35	control	0	0	0.224488	0.727369	0.326024	0	0.0738446	0	0	6.84429	0	0	1.55997	0.894627	7.44021	0.608849	2.09202	0.627679	0	0.361839	0.173166	0	0.317532	0	0	0	0	0	0.169104	0.21858	0.816352	0	0.589649	0	1.44699	0	0	1.25905	0	0	0.26621	0.288363	0.250333	1.79036	0.696724	1.02127	0.487005
19	63	control	0	0	0.362778	1.28326	0.176877	0	0.61582	0	0	7.02815	0	0	1.00603	0.584415	7.31404	0.599576	4.76087	0.864169	0	0.436055	0.542542	0	0.489479	0	0	0	0	0	0.406817	0.600659	0.805692	0.130311	0	0.187706	1.28145	0	0	1.09086	0	0	0.228135	0.169296	0.668522	2.20735	1.0313	1.64387	0.545069
19	91	control	0	0	0.293621	0.849652	0.203839	0	0.172242	0	0	7.95051	0.0543315	0	1.36715	0.956388	9.17547	0.56104	1.74747	0.641189	0	0.308264	0.329072	0	0.349109	0	0	0	0	0	0.172242	0.264336	0.349109	0.0770659	0	0.115599	1.32322	0	0.066662	0.971802	0.0543315	0	0.320209	0.203839	0.355274	1.29972	0.359513	0.955618	0.355274
19	147	control	0	0	0.387441	0.681952	0.292415	0	0.738549	0	0	5.1101	0	0	1.59204	1.05227	7.04801	0.552339	3.226	0.413294	0.0492599	0.209617	0.512163	0	0.347614	0	0	0.0492599	0	0	0.167693	0.312329	0.396874	0.0604394	0.631644	0.148129	1.25421	0	0	1.12948	0	0	0.156164	0.220796	0.120879	2.20167	0.738549	1.16023	0.30045
19	217	control	0	0	0.325697	1.07157	0.137453	0	0.613035	0	0	6.30368	0	0	1.32765	1.04813	7.88954	0.551234	2.86876	0.652104	0	0.174037	0.739833	0	0.31149	0	0	0	0	0	0.132836	0.319659	0.414136	0.0500799	0	0.0941218	1.28219	0	0.0500799	1.10034	0	0	0.112236	0.288403	0.0710353	2.58782	0.635411	1.03179	0.246137
20	-7	control	0	0	1.56033	0.204261	0.0544437	0	0	0	0	4.52964	0	0.0772251	1.54412	1.49894	7.40357	1.34758	1.69084	0.0544437	0	0.0946008	0.774182	0.0544437	0.306584	0	0.250209	0	0	0	0.211597	0.261793	0.115838	0.0946008	0.641355	0.128194	2.16153	0	0	0.983848	0.296545	0.109274	0	0	0.250209	5.75212	0.311217	1.15181	0
20	7	control	0	0	0.740876	0.742826	0	0	0	0	0	1.13471	0	0.35757	1.5071	1.74106	7.63025	2.0031	2.64571	0.0873454	0	0.252678	0.348602	0	0.706172	0	0.472601	0.123219	0	0	0.278414	0.578274	0.367709	0.0674588	0.763103	0.17859	2.5607	0	0	1.26222	0.517444	0.493268	0.0549808	0.11698	0.341973	3.79641	0.373948	1.24038	0.918687
20	35	control	0	0	0.923514	0.230009	0.0613067	0	0	0	0	1.107	0	0.213052	1.8779	2.09921	7.27898	1.37788	1.72398	0.0752203	0	0.168267	0.684809	0	0.432626	0	0.319578	0	0	0.0869599	0.26088	0.353057	0.403059	0.0869599	0.388711	0.189573	3.43187	0	0	1.65963	0.342187	0.0613067	0.179137	0.168267	0.0613067	1.45788	0.35871	2.05834	0.106526
20	63	control	0	0	1.2497	0.491338	0	0	0	0	0	3.592	0	0.128498	1.2549	1.06029	5.7605	1.95161	3.00745	0.206859	0	0.064249	0.604609	0	0.583811	0	0.299333	0	0	0	0.251797	0.257367	0.0523648	0.170093	0.570442	0.134069	2.28325	0	0	1.20105	0.334243	0	0	0.0523648	0.310846	6.09511	0.651774	1.04247	0.123299
20	91	control	0	0	1.0958	0.199002	0.0904553	0	0	0	0	5.16334	0	0.0904553	1.61232	1.38784	6.91263	1.39338	1.7397	0.052058	0	0	0.605497	0	0.253275	0	0	0	0	0	0.104485	0.0738411	0.052058	0.160974	0.493997	0.082702	2.15173	0	0.0638725	1.01568	0.173157	0.514303	0.052058	0	0.156543	7.23199	0.0904553	0.717735	0.052058
20	147	control	0	0	0.984052	0.296179	0	0	0	0	0	1.43649	0	0.244232	1.88222	1.91658	5.80796	1.34977	1.53117	0	0	0.139083	0.191867	0.102636	0.310841	0	0.360274	0	0	0	0.196475	0.28403	0.248003	0	0.654359	0.213651	2.55795	0	0	1.31961	0.588169	0.0837847	0	0.156677	0	2.42054	0.151231	1.30872	0.13238
20	217	control	0	0	0.788732	0.610467	0.0550006	0	0	0	0	1.63558	0	0.243797	1.45693	1.5837	7.77419	1.67966	2.09002	0	0	0.182945	0.540644	0	0.422061	0	0.386174	0	0	0	0.160711	0.388125	0.62646	0.067483	0.616708	0.252769	2.96223	0	0	1.37735	0.283975	0	0.0550006	0	0.0550006	2.72623	0.3144	1.55991	0.187236
21	-7	control	0	0	0.0570785	0.242887	0	0.0570785	0.0570785	0	0	0.663892	0.300371	0.0570785	3.93599	0	6.57739	1.99856	1.40834	0.45258	0	0.127921	0.717328	0.0570785	0.77643	0	0.361902	0	0.210502	0	0.176498	0.17164	0.39874	0	0	0.0700325	3.69796	0	0	1.42049	0	0.0809625	0.0570785	0	1.03672	0.97155	0.134398	1.51805	0.775621
21	7	control	0	0	0.217128	0.404029	0	0	0	0	0	0.594336	0	0.120485	3.61412	0	4.59759	3.87723	2.09167	0.490881	0	0.147307	0.628395	0	0.917048	0	0.356346	0	0.141346	0	0.104307	0.212871	1.52203	0	0	0.0851484	5.19107	0	0	1.44752	0	0.190307	0.0953662	0.127723	0.120485	0.390405	0.153693	1.42751	0.528346
21	35	control	0	0	0.0966642	0.33142	0	0	0.33142	0	0	3.66029	0	0.149312	4.67268	0.0608467	4.2282	2.98106	1.01843	1.72917	0	0.149312	0.680965	0.678376	0.433694	0	0.265827	0	0.279636	0	0.0966642	0.0608467	0.136366	0	0	0.114357	4.41031	0	0	0.827687	0	0.0863073	0.220084	0.182972	0.629612	0.129461	0	1.47542	0.751305
21	63	control	0	0	0.15503	0.552969	0	0	0.082904	0	0	0.307574	0	0.234618	2.56505	0	5.79167	4.37982	2.66578	0.287262	0	0.363534	0.825723	0	2.02369	0	0.635459	0	0.165808	0	0.432759	0.223426	0.30177	0	0	0.0584473	4.65589	0	0	1.71197	0	0	0	0.143424	0.203115	0.368508	0.663232	2.31592	0.550068
21	91	control	0	0	0.132802	0.565366	0	0	0.0541186	0	0	1.62241	0	0.101712	2.26991	0	5.00386	0.534661	6.61245	0.34966	0	0.230292	1.48154	0	2.61113	0	0.441009	0	0.153528	0	0.199586	0.2633	1.85116	0	0	0.0940358	3.97369	0	0	0.942661	0	0.0541186	0.213788	0.175789	0.153528	0.0541186	0.327782	2.05804	0.430646
21	147	control	0	0	0.172289	0.96113	0.130157	0	0	0	0	0.574045	0	0.249405	2.06897	0	7.83838	0.726396	1.96251	1.00289	0	0.317116	0.768151	0	1.36213	0	1.15448	0.0650785	0.118872	0	0.206144	0.258057	2.77204	0	0	0.198997	3.62596	0	0	0.637242	0	0	0.0842634	0.279123	0.26069	0.0530408	0.572916	1.59724	0.388966
21	217	control	0	0	0.444354	0.572767	0.139251	0	0.368489	0	0	1.86018	0.0735664	0	1.99844	0	7.7064	0	6.01602	0.0735664	0	0.160926	1.95049	0.0463074	2.71637	0	2.90587	0	0	0	0.316598	0.775731	0.225297	0	0	0.557331	2.05756	0	0	0	0	0	0	0.0463074	0.0568169	0	1.13896	1.10448	0.610864
23	-7	inulin	0	0	0	0.0777671	0	0.237797	0.412211	0	0	3.28825	0.383891	0.304775	0.0633825	0	5.7278	1.44386	3.16058	0.190597	0	0.273309	0.674282	0	0	0	0.550663	0.0633825	0	0	0	0.345232	0.436035	0.0633825	0.173965	0.168121	2.80906	0	0	0.71339	0	0.190597	0.134856	0.327251	0.473795	0.451769	0.110133	2.19636	0.195991
23	7	inulin	0.14251	0	0	0.149726	0.0635883	0	0	0	0	1.75657	0	0.22549	0	0	7.06732	1.7029	2.40192	0.180392	0	0.220981	0.615138	0	0.369353	0	0.642647	0.180392	0	0	0	0.334628	0.369353	0.0780197	0.315686	0.149726	2.4831	0.255255	0.0635883	0.851001	0.0635883	0.0901961	0	0.243079	0.483451	1.05304	0	1.51259	0.185804
23	35	inulin	0	0	0	0.125991	0	0	0	0	0	0.368314	0	0.308678	0	0	6.36045	1.17004	3.45342	0.192346	0	0.335976	1.69752	0	0	0	1.44638	0	0	0	0	1.23513	0.675732	0	0.823982	0.157069	2.81884	0	0	0.765186	0	0.356555	0.157069	0.265421	0	0.2881	0.151609	1.34895	0.293979
23	63	inulin	0.130257	0	0.0581208	0.33471	0.0713114	0	0.276589	0	0	1.35079	0.0581208	0.148806	0	0	8.58498	0.410144	3.55155	0.457135	0	0.321932	0.584506	0	0.0581208	0	0.822348	0	0	0	0	0.3141	0.218056	0	0.332237	0.210224	1.57833	0	0	0.679725	0	0	0.10099	0.116654	0.218056	0.291429	0.20198	1.34502	0.179721
23	91	inulin	0.082487	0	0	0.202415	0.082487	0.520078	0.857631	0	0	1.33032	2.40382	0.194225	0.082487	0.165559	3.61597	1.26422	1.1671	0.194225	0	0.510132	0.648781	0.654046	0	0	1.7293	0	0	0	0	0.943043	0.131043	0	0.131043	0.304207	0.684467	0.117003	0	0.374409	0	0.117003	0.202415	0.536458	0.773974	0.315323	0.117003	2.63432	0.532948
23	147	inulin	0.101419	0	0.11359	0.196246	0.494419	1.90618	0.541579	0	0.0715007	3.22412	3.48173	0.237828	0	0	2.27179	1.29563	1.34178	0.396043	0	0.168356	0.674439	0.0715007	0.927987	0	0.722613	0.11359	0	0	0	0.481235	0.152129	0.124239	0.291074	0.175455	1.0791	0.175455	0.101419	0.402635	0	0	0.358517	0.243406	1.12271	0.984782	0	1.80019	0.248477
23	217	inulin	0	0	0.22496	0.171955	0.286313	0	0.212857	0	0.0588486	1.36019	0.896084	0.118115	0	0	5.67075	0.631474	4.24002	0.87939	0	0.250419	0.402341	0	0.373125	0	1.61061	0	0	0.102255	0	0.569287	0.320537	0	0.22496	0.186562	1.43198	0	0	0.531307	0	0.0934899	0.0588486	0.0834732	0.569287	0.150669	0.156095	1.09016	0.144409
24	-7	control	0	0	0.409751	0.218731	0.397928	0	1.18418	0	0	0.726025	0	0.110843	1.11582	0	8.51499	2.73303	4.27265	0.426008	0	0.726025	0.253462	0	0	0	0	0	0	0.362089	0	0	0.491406	0	0.74339	0.242378	1.85995	0	0	0.0639197	0	0	0.0520964	0	0.218731	0.37502	0.939952	1.77423	0.631438
24	7	control	0	0	0.284985	0.0490633	0.303427	0	1.34976	0	0.0490633	2.38983	0	0	1.61735	0	9.53115	1.78542	6.00173	0.919327	0	0.315258	0.205996	0	0.0490633	0	0	0.0490633	0	0.25332	0	0	0.483325	0	0.96004	0.0984745	2.18105	0	0	0	0	0.147538	0.369888	0.0601982	0.390418	0.404337	0.440178	0.953428	0.0695933
24	35	control	0	0	0.19996	0.384594	0.239368	0	1.05818	0	0.389703	0.733429	0	0.103264	1.54276	0	7.84076	2.60203	2.20613	0.646586	0.0514495	0.460127	0.512306	0	0	0	0	0	0	0.324387	0	0	1.05563	0	0.591852	0.28279	2.90781	0	0	0.353944	0	0.0514495	0	0	0.686359	0.252869	0.872088	1.43475	0.330591
24	63	control	0	0	0.114796	1.14578	0.316779	0	0.675698	0	0.306244	2.69952	0	0.269553	1.29363	0.0512223	6.14667	2.40708	2.06306	0.738182	0.0628472	0.762158	0.102808	0.0628472	0	0	0	0	0	0.290623	0	0	1.16176	0	0.857337	0.261924	2.54803	0	0.0512223	0.0890032	0	0	0.162385	0	0.15403	0.537652	0.805751	1.61623	0.462453
24	91	control	0	0	0.201709	0.948803	0.298346	0	1.10061	0	0	0.778722	0	0.14478	1.44921	0	6.72912	2.37236	2.86468	0.512705	0.0994486	0.564362	0.185895	0	0.140563	0.14478	0	0.140563	0	0.460697	0	0	1.30127	0	1.10553	0.316268	2.5196	0	0	0.516571	0	0	0.0702817	0.0787155	0.0607937	0.227713	0.475456	1.72893	0.47405
24	147	control	0	0	0.246423	0.48727	0.543765	0	0.97008	0	0	0.82624	0	0.0910611	1.20089	0	8.24085	2.06356	2.35012	0.756365	0.0643003	0.448987	0.737781	0	0	0	0	0	0	0.257573	0	0	0.283219	0	0.774206	0.143839	2.71845	0	0.0643003	0.111503	0	0.170229	0.26798	0.0832559	0.423713	0.260175	0.554915	1.54581	0.223007
24	217	control	0	0	0.441532	0.29877	0.220766	0	1.12333	0	0	0.54566	0	0	1.31061	0	6.08762	1.02693	2.07005	0.521744	0.0636542	0.581718	0.517696	0.05188	0	0	0	0	0	0.214511	0	0	0.63507	0	0.714546	0.172565	3.05025	0	0	0.461033	0	0	0	0.097505	0	0.168518	0.292147	1.95047	0.709763
25	-7	control	0	0	0.270681	0.0668969	0.221958	0	0.286922	0	0	10.4997	0.149648	0.0668969	0.0668969	2.69212	7.87218	1.30391	2.63257	2.06684	0.133794	0.116006	0.582738	0	0.0866179	0	0.154675	0.0773374	0	0	0.0668969	0.0545229	0.133794	0.0668969	0.133794	0	3.04555	0	0.149648	0	0.0545229	0	0.362713	0.398288	0.294656	2.11286	0.0773374	1.48372	0
25	7	control	0.40649	0	0.0548995	0.0778716	0.198573	0	0.182609	0	0.592992	5.94667	0.150682	0.134718	0.0548995	1.61661	10.4364	2.6196	6.45166	0.59416	0.110188	0.358988	0.565737	0	0.0872162	0	0.907983	0.0548995	0	0	0.160416	0.95198	0.216872	0	0.0548995	0.269825	2.29721	0	0.0673589	0.10318	0	0	0.182609	0.389358	0.719923	1.41025	0.202466	1.45931	0.2305
25	35	control	0.125298	0	0.0685969	0.256941	0.148296	0	0.594771	0	0	12.3256	0.125298	0.0685969	0.0888191	2.86323	6.45881	1.38542	2.80296	0.951633	0.125298	0.143141	0.619355	0	0	0	0.314832	0.0685969	0	0	0	0.0685969	0	0	0.206187	0	2.70264	0.0793028	0.168122	0	0	0	0.83942	0.363603	0.559481	1.63958	0.168122	1.63245	1.12015
25	63	control	0	0	0.0563007	0.296277	0.433635	0	0.593753	0	0	14.9468	0.0690781	0.132566	0.0690781	2.5483	6.2929	2.09391	2.1562	1.26577	0.264733	0.306659	0.387317	0	0.113001	0.0978274	0.517487	0.144146	0	0	0.0798591	0.276712	0.924369	0	0.232789	0.0978274	2.25522	0.105813	0.138156	0	0	0	0.760658	0.610922	0.229196	0.683594	0.159718	1.55845	0.632484
25	91	control	0	0	0.0683012	1.12796	0.310711	0	0.855936	0	0	8.90995	0.273599	0.197402	0	2.75771	6.45466	2.20301	1.98823	0.662877	0.104623	0.315843	0.236883	0.0967271	0.0683012	0	0.348612	0	0	0	0.147657	0.230171	1.59698	0	0.279127	0	2.15405	0	0.11173	0	0	0	0.258992	0.582731	0.488373	0.667614	0.157922	1.56698	1.36642
25	147	control	0	0	0.0549134	0	0.361026	0	0.455664	0	0.0549134	8.37293	0.0872383	0.116837	0.517977	4.5656	6.07358	1.54848	1.10138	1.26496	0.1293	0.227053	0.206023	0	0	0	0.110216	0	0	0	0.0954169	0.0549134	0.134752	0	0.198623	0	2.63117	0	0.198623	0	0.0872383	0	0.103206	0.445928	0.0872383	0.337269	0.190834	1.50525	0.134752
25	217	control	0	0	0.0555466	0.118184	0.334461	0	0.0882442	0	0	6.83184	0.0965171	0.0681529	0.233217	2.41293	8.61721	1.05184	2.98533	1.20705	0.0965171	0.208398	0.236368	0	0	0	0.403796	0	0	0	0.111487	0.142215	0.0882442	0	0.147336	0	2.78009	0	0.0965171	0.0787895	0	0	0.142215	0.487313	0.229671	0.669711	0.162306	1.22951	1.04829
26	-7	control	0	0	0.0525521	0.316431	0	0	0	0	0	6.90296	0	0	1.17217	0	7.88133	1.03837	3.01075	0.349602	0.252697	0	0.935503	0	0	0	0.273942	0	0.28885	0	0	0.472969	0.12374	0	0	0.139394	2.21874	0	0.0525521	0.501295	0	0.134548	0.623544	0.200891	0.158029	0.382028	0.0987682	1.42114	0.182628
26	7	control	0	0	0	0.25648	0	0	0.179067	0	0	2.35055	0	0	2.65707	0	7.27607	1.65696	1.90054	0.792509	0.22442	0.129804	0.402706	0.0957892	0	0	0.493021	0	0.26821	0	0	0.179067	0.231458	0.0551277	0	0	1.62685	0	0	0.493021	0	0.103609	0.110646	0.398796	0.0875787	0.22442	0.191578	2.5175	0.231458
26	36	control	0	0	0.0573397	0.115086	0	0	0.107766	0	0.0573397	4.56155	0	0	2.31148	0	4.72097	1.20861	1.76289	0.792589	0.0573397	0	0.167546	0	0	0	0.458311	0	0.430251	0	0	0.146806	0.190726	0.0813329	0	0	2.37858	0	0	0.322892	0	0.157379	0.162666	0.921908	0.789742	0.400564	0.152092	2.38468	0.167546
26	63	control	0	0	0	0.0854447	0.0854447	0.0934551	0.398233	0	0	4.52208	0	0	2.43517	0	6.67575	1.40412	1.49261	0.398233	0.464224	0.101084	0.312407	0.0854447	0.0762899	0	0.18691	0	0.205601	0	0	0.212467	0.363903	0	0	0.0537844	1.43044	0	0	0.468801	0	0.212467	0	0.536699	0.137703	0.68432	0.50008	2.06364	0.398233
26	91	control	0	0.08296	0.0584868	0.155135	0	0	0.08296	0	0	3.1699	0.199104	0	2.15489	0	6.47918	1.69155	1.11208	2.42824	0.393645	0.143521	0.255517	0.0584868	0	0	0.08296	0.296167	0.370831	0	0	0.12444	0.556662	0	0	0.0584868	1.67911	0	0	0.375809	0	0.149743	0.185416	0.553343	1.17762	0.593994	0.219429	1.65547	0.199104
26	147	control	0.660593	0	0	0.294979	0	0	0	0	0	1.28426	0.0983264	0	2.10659	0	7.37167	0.926677	3.71192	0.510896	0.126821	0.1204	0.599189	0.0983264	0	0	0.133242	0.0694305	0.533772	0	0	0.165349	0.473171	0	0	0	1.89309	0	0	0.645744	0	0.216318	0.272103	0.471566	0.106353	0.160533	0.0694305	2.00827	0.551832
26	217	control	0.0764421	0	0.183461	0.209451	0	0	0	0	0	7.12287	0	0	3.01602	0	5.75724	1.9531	2.0154	0.101286	0.157471	0	0.0936415	0.0538917	0	0	0.270223	0	0.498402	0.0764421	0	0.183461	0.126894	0.0538917	0	0.0538917	1.52005	0	0	0.501078	0.0661224	0.0764421	1.27391	0.229326	1.58006	0.187283	0.147915	2.00278	0.132245
27	-7	control	0	0	0	1.38538	0.0743629	0	0.201596	0	0	0.755664	0	0	0.866134	0.74062	13.7	0.770279	5.85747	0.0962849	0.13583	0.105312	0.917715	0	0	0	0	0.0606079	0	0.0606079	0	0.597052	0.121646	0.0743629	0	0.128953	2.3521	0	0	0.628861	0	0.338287	0	0.0962849	0	0.446607	0.19214	2.29622	0.0859686
27	7	control	0	0	0.0863178	0.537328	0.530423	0	0.211479	0	0	2.67412	0	0	1.86101	1.22614	5.58821	0.925758	2.5973	0.960285	0.334481	0.0746649	0.448421	0	0	0	0	0	0	0	0	0.182994	0.143287	0	0.060854	0	1.65428	0	0.060854	0.827787	0	0.232626	0.0966759	0	0.155804	1.87741	0.0966759	2.71815	0.105739
27	35	control	0	0	0.0562717	0.412659	0.245839	0	1.54328	0	0	1.85098	0	0	1.48621	0.911123	10.6421	1.07754	6.21782	0.112942	0.0893962	0	0.611805	0	0	0	0	0	0	0	0	0.174003	0.326855	0	0	0.0690426	2.40093	0	0	0.708385	0	0.119727	0.112942	0.119727	0	0	0.0562717	2.17424	0.0690426
27	63	control	0	0	0	1.11272	0.323007	0	1.54552	0	0	1.0148	0	0	1.19581	1.41793	13.7011	1.00929	3.23728	0.541313	0.0597691	0.0597691	0.257728	0	0	0	0	0	0	0	0	0.328518	0.236109	0	0	0	2.10548	0	0	0.565475	0	0.127168	0.0733337	0.0597691	0	0.344202	0.0949523	1.82614	0
27	91	control	0	0	0	0.686458	0.325464	0	2.12648	0	0	0.999202	0	0.0758832	0.993499	1.39792	14.4239	0.967182	3.44413	0.336869	0.16975	0	0.3974	0	0	0	0	0	0	0	0	0.158346	0.16975	0	0	0.061847	2.33001	0	0.061847	0.488635	0	0.061847	0.061847	0.0758832	0.061847	0.061847	0	2.21947	0.107465
27	147	control	0	0	0	1.44807	0.0759828	0	0.4212	0	0	5.21602	0.0983824	0	1.00535	1.13096	16.1	0.982067	2.2505	0.390455	0.107606	0.0619282	0.450187	0	0	0	0	0	0	0	0	0.107606	0.124296	0	0	0	2.26938	0	0	0.310519	0	0.107606	0.0619282	0.131762	0.0619282	0.494986	0	2.33834	0.521339
27	217	control	0	0	0.0940026	0.458886	0.227141	0	0.442388	0	0	2.7913	0.0663774	0	1.25618	0.870579	7.49028	1.60418	3.18074	0.383684	0.0859453	0.0663774	1.04516	0	0	0	0	0	0	0.0540995	0	0.213712	0.179948	0.108583	0	0.0663774	2.17472	0	0.0540995	0.659937	0	0.132755	0.101676	0.171507	0.0540995	0.121244	0.132755	1.81559	0.0940026
28	-7	inulin	0	0	0.177768	0.666224	0.147189	0	0	0	0	1.15753	0	0	0.911674	1.51348	8.49089	1.05479	1.84129	2.64818	0	0	0.473777	0	0	0	0.264206	0.128841	0	0	0.230773	0.108047	0.227103	0	0	0	2.36725	0	0.0705365	0.548391	0	0	0	0.375923	0.186738	0.331073	0	1.83884	0.366953
28	7	inulin	0	0	0	1.34805	0.28233	0	0.376182	0	0	1.16655	0	0	1.445	0.709704	4.19229	0.896244	5.46123	0.279616	0	0.0670922	0.617016	0	0	0	0.548372	0.0670922	0	0.0775633	0.687211	0.76012	0.782226	0	0	0.173354	1.79288	0	0	0.615465	0	0	0	0.262939	0.145043	0.333522	0	2.3618	0.128755
28	35	inulin	0	0	0.057428	1.5363	0	0	0	0	0	2.35862	0	0	1.31392	0.551064	3.60452	0.793809	9.1396	0.057428	0	0.128704	1.01497	0	0	0	0.746563	0	0	0	0.257408	0.230526	0.191019	0	0	0.0997862	1.80878	0	0	0.535587	0	0	0	0.203645	0.152327	0.48549	0	1.74483	0.533958
28	63	inulin	0.095659	0	0	1.35523	0	0	0	0	0	2.27395	0	0	1.33337	0.639159	4.60374	0.520854	4.07547	0.787528	0	0	1.02726	0	0	0	0.541157	0	0	0	0.409577	0.376389	0.140951	0	0	0	1.90576	0	0	0.577859	0	0	0	0.264722	0	0.792603	0	1.76325	0.440032
28	91	inulin	0	0	0.0522914	2.26522	0.169854	0	0.0522914	0	0	2.10018	0	0	1.03581	0.875973	5.88259	0.634914	6.54458	0.498808	0	0	1.14003	0	0.0522914	0	0.308185	0	0	0	0.455788	0.363444	2.13764	0	0	0.128318	2.28079	0	0	1.15931	0	0.0522914	0.0741721	0.389033	0	0.181722	0.0982781	1.83873	0.644556
28	147	inulin	0	0	0	1.18731	0	0	0	0	0	1.6925	0	0	1.02054	0.822156	4.35472	1.4527	9.83275	0.305673	0	0	1.31492	0	0	0	0.534928	0	0	0	0.636569	0.517612	0.213068	0	0	0.0843237	1.83366	0	0	0.874105	0	0	0	0.336542	0	0.279322	0.075289	1.55924	0.28911
28	217	inulin	0	0	0.0577046	0.40516	0	0	0	0	0	1.9906	0.0916725	0	1.5126	0.804999	6.13919	0.971156	3.94969	1.02968	0	0	1.60713	0	0	0	0.392473	0	0	0	0.187438	0.163701	0.289341	0.0916725	0	0	2.08432	0	0	0.345	0	0	0.115818	0.631476	0.745658	0.438719	0	2.50462	1.71845
29	-7	inulin	0	0	0	0.434339	0.388299	0	0.217169	0.217169	0	0.642821	0	0.465611	0	0.933394	6.43126	1.75647	3.46646	0.78181	0.1151	0.901687	0.173736	0	0.368754	0	0	0	0	0.0612418	0.35833	0.597216	2.02662	0.0751406	0.0751406	0.271462	2.84231	0.0612418	0	0.962495	0	0	0	0.130302	0	0.508176	0.412188	1.36643	0.601994
29	7	inulin	0	0	0.0639143	0.368074	0.397538	0	0.326824	0.359914	0.0639143	1.05844	0	0.484117	0	1.56431	6.54917	2.00219	3.11775	0.608319	0.0784196	1.10377	0.197636	0	0.490463	0	0	0	0	0	0.751559	0.951008	2.01398	0.0639143	0.0784196	0.348129	2.18306	0.0906585	0	0.679939	0	0.0784196	0	0.222113	0.0784196	0.716656	0.359914	2.22929	0.769238
29	35	inulin	0	0	0	0.189593	0.57123	0	0.336075	0	0.0847537	0.812263	0	0.109739	0.0979811	0.791687	5.10188	1.38888	2.61708	0.543305	0	0.858314	0.244953	0	1.08759	0	0	0	0	0	0.587887	0.575639	2.21584	0.20772	0.120027	0.20772	2.83802	0	0	0.716732	0	0	0	0.146972	0	0.297863	0.397803	1.54124	0.683908
29	63	inulin	0	0	0	0.240634	0.276491	0	0.114485	0	0	0.232858	0	0.224649	0.0609145	0.663579	6.02276	1.66413	3.42892	0.546502	0	0.994505	0.308461	0	0.88434	0	0	0	0	0.129605	1.11677	1.19021	3.11485	0.0747391	0.0609145	0.279947	2.90143	0.0747391	0	0.851075	0	0	0.0609145	0.096772	0.361599	4.95611	0.619945	1.34487	0.804849
29	91	inulin	0	0	0.0610514	0.273649	0.237278	0	0.419999	0	0	0.66074	0.0610514	0.203072	0	0.747338	7.70979	2.02985	2.90319	1.17297	0.0610514	0.650782	0.273649	0	0.659442	0	0	0	0	0.259793	0.852987	1.31758	2.24505	0	0.0610514	0.382329	3.14609	0	0	1.02272	0	0	0	0.136824	0.156309	0.468494	0.406143	1.45484	0.588864
29	147	inulin	0	0	0.0870125	0.307589	0.157058	0.0613438	0.342394	0	0.97193	0.507283	0.150532	0.150532	0	0.817483	6.21835	1.72459	2.1553	1.2421	0.0613438	0.721334	0.264518	0	0.441589	0	0	0	0	0.0613438	0.610828	0.520335	3.20511	0.0752658	0.0613438	0.322816	2.42721	0	0	0.964099	0	0	0	0.189687	0	0.69349	0.511199	1.57449	0.48466
29	217	inulin	0	0	0.0783632	0.192058	0.862901	0	0.41537	0	0	1.23886	0	0.244149	0	0.873772	5.94835	2.2902	1.14057	0.926316	0.0905932	0.846141	0.169409	0	0.289898	0	0	0	0	0.197493	0.483768	0.928128	2.47002	0	0	0.283104	2.75902	0	0	0.810357	0	0	0	0.27178	0.197493	0.417635	0.58025	1.43726	0.843876
[truncated: 56 more columns]

## Sheet: species
Volunteer	Day	Treatment	Weissella_viridescens	Victivallis_vadensis_ATCC_BAA548	Veillonella_tobetsuensis	Veillonella_parvula	Veillonella_dispar	Veillonella_atypica	Tyzzerella_nexilis	Turicibacter_sanguinis	Tetragenococcus_halophilus	Terrisporobacter_mayombei	Syntrophococcus_sucromutans	Subdoligranulum_variabile	Streptococcus_tigurinus	Streptococcus_thermophilus	Streptococcus_sinensis	Streptococcus_sanguinis	Streptococcus_salivarius	Streptococcus_rubneri	Streptococcus_pasteurianus	Streptococcus_parasanguinis	Streptococcus_mutans	Streptococcus_lutetiensis	Streptococcus_gordonii	Streptococcus_dentisani	Streptococcus_anginosus	Staphylococcus_equorum	Sporobacter_termitidis	Slackia_piriformis	Slackia_isoflavoniconvertens	Slackia_equolifaciens	Senegalimassilia_anaerobia	X_Ruminococcus__torques	X_Ruminococcus__obeum	Ruminococcus_lactaris	X_Ruminococcus__gnavus	Ruminococcus_gauvreauii	Ruminococcus_flavefaciens	Ruminococcus_faecis	Ruminococcus_champanellensis	Ruminococcus_callidus	Ruminococcus_bromii	Ruminococcus_albus	Roseburia_inulinivorans	Roseburia_intestinalis	Roseburia_hominis	Roseburia_faecis	Romboutsia_ilealis
2	-7	inulin	0	0	0.0973403	0.184553	0.338722	0	0	0.383735	0	0.584604	0	0	0.438594	1.91895	1.94512	0.223376	6.15016	0.0562661	0	1.52875	0.394988	0	0.460538	0.28555	0.9855	0	0.218031	0	0.76128	0	0.442251	0.268389	1.27443	1.15289	0.364604	0.063018	0	1.78842	0.212404	0.557034	8.62756	0.256292	0.384579	0.763812	0	0.476574	0.524681
2	7	inulin	0	0	0.151175	0	0.185183	0	0	0.383511	0	0.538401	0	0	0.148603	0.11774	1.47403	0.239194	4.06173	0.0571551	0.0402943	1.16539	0.219476	0	0.290062	0.42009	0.544402	0	0.127742	0	0.688147	0	0.32064	0.344074	1.14282	1.26684	0.640994	0	0	2.10074	0.423805	0.288633	5.39944	0.336929	0.398943	0.404087	0.130885	0.649854	0.366078
2	35	inulin	0	0	0.314035	0.291267	0.630847	0.273496	0	0.216853	0	0.74441	0	0	0.107455	0.0832984	0.704149	0.114396	2.26738	0.0391502	0	0.552546	0.213244	0	0.422045	0.252949	0.507565	0	0.277661	0	0.46536	0	0.395667	0.227405	1.16479	2.0186	0.0785782	0.0391502	0	1.63376	0.130223	0.240455	0.847145	0.237123	0.65056	0.127169	0.068027	0.311536	0.0832984
2	63	inulin	0	0	0.056443	0.164531	0.302534	0.0846644	0	0.277982	0	0.3364	0	0	0	0.0976463	1.33572	0.152114	2.21962	0	0.0632161	0.910425	0.180617	0	0.244398	0.189366	0.383812	0	0.189366	0	0.601964	0	0.443642	0.216741	1.38652	1.24824	0.169329	0.0632161	0	1.57702	0.530282	0.12615	5.29209	0.0632161	0.279393	0.234521	0	0.301405	0.565841
2	91	inulin	0	0	0.0836922	0	0.121842	0	0	0.358427	0	1.04127	0	0	0.215293	0.138698	2.71955	0.147866	4.92837	0.0836922	0	2.05268	0.37765	0	0.225348	0.581705	0.410772	0	0.0887196	0	1.67503	0	0.340979	0.240134	1.691	0.401013	1.74718	0.0887196	0	1.92285	0.0887196	0.310223	4.48093	0	0.12539	0.0887196	0.0511616	0.493872	1.46003
2	147	inulin	0	0	0.110224	0.140535	0.270048	0.103059	0	0.295399	0	0.140535	0	0	0.110224	0.775973	0.804907	0.0914855	3.65363	0	0	1.02453	0.182695	0	0.158171	0.271425	0.442547	0.110224	0.158171	0	0.848445	0	0.411409	0.300635	1.43511	1.47066	0.686141	0	0	2.77129	0.165335	0.939655	8.4682	0	0.58446	0.724444	0.0617252	0.72968	0.856988
2	217	inulin	0	0	0	0	0.202754	0.118088	0.062386	0.14204	0	1.33322	0	0	0.0880088	0.196906	0.548662	0.184651	3.68662	0.0392697	0	1.00737	0.0392697	0	0.284079	0.471794	0.748353	0	0.219186	0	0.665636	0	0.210274	0.303853	2.70376	0.701842	0	0.12143	0	1.95541	0.182702	1.78663	3.50448	0	0.159864	0.476807	0.821601	1.21207	0.924092
3	-7	control	0	0	0	0.214923	0.0953938	0	0.518919	0.284457	0	0.601383	0.354279	0	0.107462	0.632702	0.401114	0	0.966006	0	0	0.622933	0.290204	0	0.131597	0	0.376691	0.0574661	0.0643621	0	0.566616	0.0907965	0.542768	0.371231	2.7532	0.418354	3.49365	0	0	1.56653	1.26828	0.303996	7.7677	0.294514	0.181593	0.561444	0.243944	0.850786	0.871474
3	7	control	0.656302	0	0.0392778	0.0788343	0.150147	0.0682487	0	0	0	0.150147	0.356843	0	0.0623988	0.358793	0.3652	0	0.206696	0	0	0.396957	0.317566	0	0.107805	0	0.239567	1.0059	0.130648	0	0.735415	0.0738201	0.340129	0.343472	1.92796	0.456013	3.61746	0.104184	0	1.52682	1.70705	0.477741	5.04762	0.118112	0.222853	0.778871	0.0682487	0.78305	0.521755
3	35	control	0.0621116	0	0.0679346	0	0.0679346	0	0	0.23375	0	0.114241	0	0	0.0959403	0.635812	0.214895	0	0	0	0	0.274511	0.255656	0	0.0390971	0.0390971	0.130046	0.0831852	0.220164	0	0.620007	0.0784714	0.439218	0.280057	1.63265	0.39513	5.37127	0	0	1.31266	1.32154	0.534881	6.06698	0.488297	0.284216	0.728425	0.277284	0.720939	0.620007
3	63	control	0	0	0.0415636	0	0.0884332	0	1.23217	0.083422	0	0.166844	0.210471	0	0.144441	1.84619	0.560961	0	0.144441	0	0	0.587197	0.399718	0	0.121448	0	0.395591	0.0722205	0.241423	0	0.593977	0.0509965	1.05678	0.277975	1.53962	0.347543	6.85416	0	0	5.31985	1.44736	0.524704	4.92603	0.117911	0.124986	0.488741	0.214598	0.537084	0.763474
3	91	control	0	0	0.0717702	0	0.184624	0.0438737	0.325882	0.196544	0	0.274401	0.194769	0	0.116151	0.223933	0.421999	0	1.02355	0	0	0.544997	0.315738	0.986523	0.12173	0	0.311681	0	0.0915514	0	0.663684	0.0877473	0.474495	0.252337	1.31621	0.350482	5.39925	0.050721	0	1.90229	1.47852	0.466126	3.47997	0.732411	0.232556	0.919318	0.0357583	0.576698	0.299
3	147	control	0	0	0	0.0776512	0.12683	0.0817926	0.782206	0.167727	0	0.203705	0.161773	0	0.0447789	0.665471	0.278768	0	0.0817926	0	0	0.376091	0.12683	5.70659	0.073251	0	0.169797	0	0.195422	0	0.846657	0.0579796	0.465131	0.235801	1.80203	0.322253	6.2108	0	0	2.01505	1.46605	0.309569	2.94091	0.706108	0.336489	1.30402	0.426823	0.812749	0.535534
3	217	control	0	0	0.0637865	0.0781059	0.14736	0.199951	1.31452	0.176519	0	0.149443	0.137727	0	0.119242	0.424636	0.666243	0	2.08985	0	0	0.467073	0.309039	0.260353	0.198389	0	0.471499	0	0.204898	0	0.558457	0.0520706	0.521227	0.187714	1.67511	0.2804	5.12609	0	0	1.84043	1.55717	0.462126	5.78452	0.0864372	0.180425	0.28769	0.142673	0.683426	0.416565
4	-7	control	0	0	0	0	0.037203	0	0	0	0	0	0	0	0	4.11423	0.296041	0.10554	0.134564	0	0	0.43509	0	0	0	0	0	0	0	0	0	0	0	1.23139	3.26753	0.555934	0.164907	0	0	3.20209	0.037203	2.0269	3.17043	2.41661	1.02163	0.489443	0.0912924	0.900259	0.184696
4	7	control	0	0	0	0	0	0	0	0.660584	0	0	0	0	0.203721	1.91888	0.134533	0.119707	0.175717	0	0.0387125	0.166931	0	0	0	0	0.0474984	0	0	0	0	0	0	1.74508	3.24005	0.620774	0.0672665	0	0	4.24191	0	0.125747	6.67256	0.0776997	0.994446	0.452745	0	0.752012	0.309426
4	35	control	0	0	0	0	0.0588975	0	0	0.3793	0	0.300377	0	0.0780392	0.0659652	5.43506	0.212325	0.124863	0.363103	0	0	0.222338	0	0.0415227	0	0	0.195245	0	0	0	0	0	0	1.32313	3.26881	0.720611	0.093058	0	0	3.03293	0	1.26365	5.07579	0.497095	0.361925	0.359569	0.932053	0.855486	0.607822
4	63	control	0.0847902	0	0	0	0	0.0639926	0	0.456907	0	0.301725	0	0.0716717	0.106228	5.57344	0.374357	0	3.92723	0	0	0.541058	0	0	0	0.0451148	0.119666	0	0.0451148	0	0	0	0.0553536	1.27825	1.24082	0.808227	0.0639926	0	0	1.36752	0	0.449228	5.26275	0.837344	0.69144	0.183659	2.48579	0.95093	0.8687
4	91	control	0	0	0	0	0.0598462	0	0	0.103395	0	0.106868	0	0	0	1.68397	0.30591	0	0.222019	0	0	0.39274	0	0	0	0.0534341	0.0534341	0	0	0	0	0	0	1.24662	2.76067	0.704795	0.0887006	0	0	3.51944	0	1.17608	5.40967	1.00857	0.483846	0.803381	0.320604	1.76039	0.459533
4	147	control	0	0	0	0	0	0	0	0.176036	0	0.328413	0	0	0.10534	2.01132	0.19716	0	0.0397137	0	0.101678	0.237437	0	0	0	0	0.0630913	0	0.0397137	0	0	0	0	1.20972	3.59339	0.577961	0.27011	0	0.418825	3.55086	0	2.98613	2.78024	0.9244	0.586693	0.577116	0.330948	1.03903	0.378829
4	217	control	0	0	0	0	0.036617	0	0	0.162309	0	0.116084	0	0	0.149065	2.19157	0.676765	0.036617	0.972298	0	0	0.933863	0.0898545	0.036617	0	0	0.336565	0	0.116084	0	0	0.159972	0	1.52934	3.14075	0.565876	0.226454	0	0.364612	1.58024	0.0449272	2.76108	3.9027	0.233726	0.396295	0.60457	0.308258	0.933344	0.432133
5	-7	control	0	0	0	0	0.137196	0	0	0	0	0.178641	0	0	0	1.20332	0.462751	0.0571651	0.285825	0.0571651	0	0.15406	0.0571651	0	0	0.110614	0	0	0.0700272	0	0	0	0	0.145771	3.71373	0.988956	0.257243	0	0	3.60626	0	0.381291	2.10225	0.0640249	0.468754	0.230375	0.0857476	0.591373	0.414161
5	7	control	0	0	0	0	0	0	0	0	0	0	0	0	0	2.9487	0	0	0	0	0	0	0	0	0	0	0	0	0	0	0	0	0	0	6.387	0	0	0	0	5.88628	0	0	1.925	0	0	2.49249	0	0	0
5	35	control	0	0	0.0395792	0	0.172913	0	0	0.079439	0	0.308774	0	0	0	1.42092	0.0971234	0	0.0395792	0.0395792	0	0.0485617	0	0	0	0.0485617	0	0	0.128562	0	0	0	0	0.219229	2.06429	1.28759	0.0561407	0	0	4.45504	0	0.332072	1.42625	0.208282	0.922391	1.5478	0	1.00464	0.366037
5	63	control	0	0	0	0	0.109808	0.0776894	0	0.580337	0	1.18456	0	0	0.0549042	2.72325	0.289345	0	0.147967	0	0	0.210832	0	0	0	0.0614927	0.0387074	0	0	0	0	0	0	0.254481	3.97342	1.05224	0.0867486	0	0	3.39006	0	0.411781	4.5134	0.166909	0.964392	0.407114	0.116397	1.10659	0.859799
5	91	control	0	0	0.105099	0.039623	0.125613	0	0	0	0	0.343118	0	0	0.0688485	2.51704	0.319232	0	0.221158	0.0888005	0	0.0932967	0.0486154	0	0	0	0	0	0	0	0	0	0	0.105099	3.53712	0.67331	0.0688485	0	0	3.5745	0	0.30771	4.11461	0.131796	1.02935	1.90865	0	0.515942	0.452995
5	147	control	0	0	0.0708115	0	0.171104	0.0407527	0	0.509843	0	0.824593	0	0	0.0647419	1.58358	0.335849	0.0959568	0.0913324	0	0	0.160988	0.0959568	0	0.0407527	0.150294	0.0407527	0	0	0	0	0	0	0.138733	4.42442	0.687016	0.0500016	0	0	3.38941	0	0.0913324	4.87501	0	2.15729	0.393076	0.0407527	0.474004	0.61447
5	217	control	0	0	0	0	0.0434073	0	0	0.0754241	0	0.709294	0	0	0.0815811	0.493489	0.119139	0	0.217652	0	0	0.106517	0.0532586	0	0	0	0	0	0	0	0	0.160084	0	0.201952	2.89721	1.43059	0.0615707	0	0	2.58258	0	0.134224	2.17529	0.647108	0.540283	0.467014	0	1.1523	0.570144
7	-7	inulin	0	0	0	0	0	0	0	0.3423	0	0.307378	0.213484	0	0	0.143641	0	0	0	0	0	0	0.458926	0	0.0658903	0	0.0807156	0	0.348559	0	0	0	0	2.04952	1.64429	0.794637	0.154513	0	0.147265	1.88446	0	0.353172	2.79408	0.0737971	1.38501	0.553149	0.892484	1.28091	0.0737971
7	7	inulin	0.045705	0	0	0	0	0	0	0.137439	0	0.535494	0	0.045705	0	0.202593	0.0794165	0	0	0	0	0	0.363695	0	0	0.045705	0.0917342	0	0.304052	0	0	0	0	2.32415	2.90405	0.689789	0.121232	0.0858995	0.222366	1.09335	0.045705	1.09141	4.22075	0	0.585413	0.191896	0.926418	1.09692	0.34295
7	35	inulin	0	0	0	0	0	0	0	0.427806	0	0.89475	0.868114	0	0	0.559898	0.163077	0	0.470749	0	0	0.0766463	0.356595	0	0	0	0.0940412	0.316913	0.761027	0	0	0	0	2.11076	3.01801	0.836586	0.248964	0.217436	0	2.40376	0	0.330503	0.645242	0	0.0766463	0.163077	0	1.09642	0.711016
7	63	inulin	0	0	0	0	0	0	0	0.108031	0	0.209479	0.158306	0	0	0.215764	0	0	0.0421951	0	0	0	0.20529	0	0	0	0	0	0.26933	0	0	0	0	1.47773	1.95833	0.77238	0.108031	0.0421951	0.0421951	3.41182	0.166686	0.231923	0.372574	0	2.39136	1.60611	1.07433	0.88879	0
7	91	inulin	0	0	0	0	0	0	0	0.377424	0	0.899076	0	0	0	0.109821	0	0	0.155349	0.0490026	0.0778481	0	0.219643	0.0490026	0	0	0.0490026	0	0.306874	0	0.0490026	0	0	1.36964	2.14186	0.921318	0.12546	0	0.0778481	2.757	0.0490026	0.525822	2.90227	0	1.04539	2.36116	0.295058	1.18162	0.170293
7	147	inulin	0	0	0.0507056	0	0	0	0	0.0622132	0	0.190236	0.268991	0.0719228	0	0.164703	0.0622132	0	0.129821	0	0	0	0.30711	0.0507056	0	0	0.156792	0	0.449158	0	0	0	0	1.26944	2.14042	0.883931	0.129821	0	0	2.70106	0.294524	0.498425	2.14546	0	0.932119	2.28427	0.0719228	0.833225	0.148161
7	217	inulin	0	0	0	0	0	0	0.20401	0.163721	0	0.331837	0.136983	0	0.0633639	0.0516434	0	0	0.25895	0	0	0.0516434	0.351249	0	0	0	0.0732531	0.136983	0.283856	0	0	0	0	1.64233	3.15208	1.00723	0.10988	0	0.595181	2.26682	0.0633639	0.41095	0.894054	0	1.51854	1.34786	0.351249	0.770989	0.242834
8	-7	control	0	0	0	0	0.041362	0	0	0.205343	0	0.205343	0	0	0	0.43122	0.427994	0.041362	0.973326	0	0	0.311828	0.101498	0.221477	0.0657098	0.160754	0.0586694	0	0.0880042	0	1.4905	0	0.798491	0.117339	2.21272	1.17075	0.109712	0	0	4.49995	0	0	2.39283	0.155181	0.505437	0.909376	0	0.755369	0.751262
8	7	control	0	0	0.0731049	0	0.0864857	0.0731049	0	0	0	0.126302	0	0.0460169	0.117816	0.0652722	0.474203	0.117816	2.63471	0	0	0.318202	0.25293	0	0.108352	0	0	0	0.0731049	0	1.70785	0	1.32046	0.112921	2.98425	0.763359	0	0	0	1.91672	0.0564605	0	3.18529	0.398487	0.211482	0.559709	0.0799585	0.973209	0.0864857
8	35	control	0	0	0	0	0	0	0.0412924	0.120656	0	0.350253	0	0	0.0655993	0.170734	0.31804	0.0506638	0.557887	0	0	0.29139	0.12417	0	0.0925419	0.0717492	0.0585708	0	0.157848	0	1.63295	0	0.891155	0.146427	2.20461	1.75771	0.0717492	0	0	4.20773	0	0	4.52342	0	0.589222	0.477645	0.215248	1.81892	0.253612
8	63	control	0	0	0	0	0	0	0	0.11036	0	0.180227	0	0	0.0402089	0.178231	0.427754	0.0638779	0.699235	0	0	0.156273	0.180227	0	0.145436	0.120912	0.0755698	0	0.120912	0	0.922237	0	1.42328	0.148288	2.12765	1.32946	0.0638779	0	0	2.46814	0	0	5.31612	0.468533	0.813588	0.501327	0.231557	3.82669	0.535833
8	91	control	0	0	0.0374722	0	0	0.0797281	0	0	0	0.176199	0	0	0	0	0.252206	0	0.474648	0	0	0.247954	0.0839802	0	0.0752101	0.0993943	0.0459765	0	0.0459765	0	0.922454	0	0.724994	0.140587	2.67275	1.01813	0	0	0	3.80755	0	0.0374722	3.97657	0.39678	1.77661	1.28123	0.053152	2.00091	0.745457
8	147	control	0	0	0	0	0.047728	0	0	0.254365	0	0.46652	0	0	0.153667	0	1.04395	0.0827652	1.36783	0.0388997	0	0.518938	0.178773	0	0.224018	0.285264	0.061798	0	0.0675916	0	1.49281	0	0.975802	0.113664	2.63966	1.38715	0.0915935	0	0	4.20475	0.0954559	0	3.04714	0.316991	0.758957	0.529146	0.0675916	1.0136	1.91519
8	217	control	0	0	0	0	0	0.0400549	0	0.345722	0	0.954215	0	0	0	0	1.10563	0.102552	2.84816	0.0568154	0	0.474409	0.179537	0.0400549	0.284077	0.299417	0.188343	0	0.0695989	0	1.16614	0	1.19994	0.651389	2.37148	1.32778	0.0636333	0	0	4.54637	0	0	2.88935	0.342029	0.472704	0.144879	0.0568154	0.64656	0.599403
9	-7	inulin	0	0	0	0	0.126442	0	0	0.587123	0	0.378346	0	0.0980171	0.13461	0.354822	1.01611	0.0653447	1.57219	0.046068	0	0.819423	0.163362	0	0.046068	0.046068	0.130689	0	0.046068	0	2.63895	0	0	0.0800473	10.1752	0.0653447	0.0653447	0	0	3.5822	0.523738	0	2.13775	0.903064	0	2.02732	0	0	2.74905
9	7	inulin	0	0	0	0	0.140083	0.0922213	0	0	0	0.12374	0	0	0.0504882	1.51669	0.403322	0.0504882	0.365675	0	0	0.287462	0.109148	0	0.0583679	0.100976	0	0	0.0583679	0	2.05251	0	0.100976	0.275205	7.38296	0.388147	0.372679	0.0411494	0	6.91193	0.362173	0	4.41962	0.0583679	0.0773375	2.0528	0.0825906	0.262656	0.983208
9	35	inulin	0	0	0	0	0.0401723	0	0	0.056982	0	0	0	0	0.117383	3.69585	0.313401	0	0.166103	0	0	0.168667	0.069803	0	0.0638198	0	0.056982	0	0.0900316	0	2.01289	0	0	0.240179	5.59449	0.338188	0.333345	0	0	6.15548	0.66384	0	7.12104	0.0806295	0.359272	2.34766	0.056982	0.74504	0.4909
9	63	inulin	0	0	0	0	0	0	0	0	0	0.0634444	0	0.039936	0.0489995	4.21197	0.525399	0.0634444	0.598757	0	0	0.329118	0.152663	0	0.10593	0.16031	0.102247	0	0.0489995	0	3.45319	0	0	0.400493	5.8063	0.465353	0.701854	0	0	4.7623	0.455723	0	2.79495	0.0634444	0.215824	1.36944	0	0.0849702	1.6082
9	91	inulin	0	0	0	0	0	0	0	0.243465	0	0.220237	0	0	0.12503	0.820728	0.227693	0	0.288201	0	0	0.241745	0.0404342	0	0.0573534	0	0.0496107	0	0.0811551	0	1.79803	0	0	0.61827	7.72895	0.282466	0.365055	0.0404342	0	6.22027	0.720933	0	2.75268	0.140516	0.283899	2.58234	0	0.315444	0.605652
9	147	inulin	0	0	0	0	0.0559478	0	0	0.0559478	0	0.104622	0	0.0394432	0.0559478	2.22169	0.374291	0	1.33771	0	0	0.341561	0.0791662	0.785787	0.0967897	0.0883975	0.0559478	0	0.131198	0	1.3296	0	0	0.12812	7.38455	0.445065	0.0394432	0.213161	0	3.55073	0.648155	0.0394432	2.03342	0.32142	0.0967897	0.560877	0.0883975	0.222113	1.58472
9	217	inulin	0	0	0	0	0	0	0	0.0483043	0	0	0	0.0393694	0.0393694	0.130952	0.191542	0	0.402629	0	0.0790181	0.147705	0.0684079	3.46674	0	0	0	0.0393694	0.111686	0	2.0299	0	0	0.44507	6.37087	0.485277	0.276424	0.0393694	0	4.37252	0.954639	0	1.83277	0.139608	0.269164	2.0151	0.0926996	0.411285	1.13836
10	-7	inulin	0	0	0	0	0	0	0	0.0374183	0	0.0374183	0	0	0.0459104	1.648	0.220529	0	0.229817	0	0	0.0918208	0.0796134	0	0	0.0594447	0	0	0.195053	0	0.744916	0.20726	0.983756	0.250251	3.44009	2.87829	0.0992514	0	0	4.17068	0.352157	1.01427	4.41191	0.49493	1.34281	1.40597	0	2.21776	0.438404
10	7	inulin	0	0	0	0	0	0	0	0.1424	0	0	0	0	0.0379555	1.50395	0.22208	0.0379555	0.145092	0	0	0.0713347	0.0807563	0	0.0379555	0.0465695	0.0713347	0	0.201352	0	0.621016	0.226925	1.06006	0.188431	3.79178	2.93307	0.145092	0	0	3.91883	0.20862	0.844711	3.66984	0.507957	0.461657	0.599481	0.0713347	1.96992	0.587906
10	35	inulin	0	0	0	0	0	0	0	0.0797421	0	0	0	0	0	1.896	0.207595	0	0.106323	0	0	0.0919692	0.0595407	0	0.0374788	0.115892	0	0	0.0959563	0	0.960626	0.106323	1.01804	0.166129	2.90872	2.65063	0.159484	0	0	3.80768	0.282553	0.650961	3.88291	0.277502	0.776422	0.386217	0.0994118	1.80696	0.51407
10	63	inulin	0	0	0	0	0	0	0	0	0	0.0716362	0	0	0.123764	4.39124	0.259681	0	0.186446	0	0	0.0716362	0.0783521	0	0.0847482	0.0450924	0.0716362	0	0.0905047	0	1.1158	0.204675	1.49413	0.142953	3.31925	1.42473	0.0783521	0.0716362	0	2.89423	0.0783521	0.404553	4.6717	0.8833	0.166298	0.454442	0	0.374171	0.68662
10	91	inulin	0	0	0	0	0	0	0	0	0	0.0388427	0	0	0.0388427	0.832775	0.244902	0	0.244902	0	0	0.110192	0.134985	0	0.055096	0.110192	0	0	0.165288	0	0.746275	0.184847	1.04655	0.148484	4.6209	2.52147	0.0870516	0.0388427	0	4.66112	0.315424	0.518178	5.47626	0.678782	0.492833	1.34958	0	0.798065	0.13223
10	147	inulin	0	0	0	0	0.0492391	0.0401313	0	0	0	0	0	0	0.0853857	1.77574	0.295719	0	0.353212	0	0	0.0569238	0.133486	0	0	0.113848	0	0	0.0853857	0	1.13734	0.184433	1.32035	0	4.83198	1.23268	0.130355	0.0401313	0	4.65637	0.0637546	0.195249	4.35296	0.459944	1.11343	0.253026	0	1.95676	0
10	217	inulin	0	0	0	0	0.046022	0	0	0	0	0	0	0	0.0564667	3.55936	0.364912	0	0.392982	0	0	0.163199	0.0923705	0	0.046022	0.0923705	0	0	0.223909	0	1.34769	0.403754	1.29025	0.214117	4.37666	0.777805	0.046022	0.0652795	0	2.44374	0.073113	0.304529	3.69808	2.46397	0.221297	0.664219	0.046022	0.280702	0.458262
11	-7	inulin	0	0	0	0.137901	0.15831	0.0388881	0	0.717637	0	1.16554	0	0	0.0827406	1.87187	0.511613	0.126317	0.174307	0	0	0.553535	0.180926	0	0.186994	0.2063	0.0954275	0	0.0730875	0	1.11424	0	1.5489	0.12025	5.0982	0.645101	0.078052	0	0	2.57047	0.302003	0.275802	2.15374	0.333169	0	0.809755	0.261736	0.549398	0.499477
11	7	inulin	0	0	0.0996656	0.155259	0.118677	0	0	0.696795	0	1.76546	0	0	0	1.24208	0.493143	0	0.356319	0	0	0.425163	0.118677	0	0.197603	0.152379	0.0956329	0	0.138264	0	0.924355	0	1.656	0.0498328	4.57252	0.945671	0.0498328	0	0	2.34819	0.190978	0.203652	1.73752	0	0.157852	0.676055	0.107731	0.241099	0.378787
11	63	inulin
11	91	inulin
11	147	inulin
11	217	inulin
12	-7	inulin	0	0	0	0	0	0	0	0	0	0	0	0	0.0970117	2.87575	0.354093	0	0.268722	0.161686	0	0.270663	0	0	0	0.185616	0	0.102186	0	0	0	0	0	0.35862	2.09933	0.753458	2.21704	0	0	2.92846	0.896065	0	5.49862	0	0.544882	2.45472	1.3365	0.426528	0.818779
12	7	inulin	0	0	0	0	0.0632843	0.0895473	0	0	0	0.0446155	0	0	0	0	0.653727	0.0547409	1.07394	0.0446155	0	0.391414	0	0	0.0895473	0.266743	0.0632843	0	0	0	0	0	0	0.468304	2.67946	2.63105	2.10579	0	0	3.58158	0.0446155	0	4.24195	0	0.199978	0.46514	0.888196	1.64951	0.176247
12	35	inulin	0	0	0	0	0	0	0	0	0	0	0	0	0.147409	0.750343	0.315341	0	0.265048	0.1081	0	0.155792	0	0	0	0.0959607	0	0	0	0	0.0407544	0	0	0.372281	3.27567	0.685888	0.77231	0	0	3.82195	1.90707	0	3.13346	0	1.02666	2.8661	0.61912	1.18968	0.138738
12	63	inulin
12	91	inulin
12	147	inulin
12	217	inulin
13	-7	inulin	0	0	0	0	0.0421	0	0	0.152277	0	1.41766	0	0.298581	0.13675	0.281562	0.107788	0	0.425479	0	0	0.0516546	0.0516546	0	0	0.0895744	0	0	0	0	1.5359	0	0	0.631201	2.62543	0.5682	0.0421	0.0731525	0.329932	3.33724	0.202438	0.186613	4.54262	0	0.254989	0.784373	0.0597163	0.889773	0.95128
13	7	inulin	0	0	0	0	0.0569469	0	0	0.382499	0	1.35915	0	0.14714	0	0.515155	0.281113	0.0569469	0.0806473	0.183349	0	0.0464133	0.0737347	0	0	0.0806473	0	0	0	0	1.27028	0	0.0464133	0.509888	3.7789	0.540831	0	0.0464133	0.281113	1.61492	0.0658345	0.41772	4.78419	0.290659	0.445371	1.59484	0.287039	1.134	0.996735
13	35	inulin	0	0	0.0648653	0.0408304	0.138997	0.0408304	0	0.158688	0	0.811395	0	0.176063	0.076738	0.257434	0.0500969	0	0.0408304	0	0	0	0.0500969	0	0	0	0	0	0	0	1.21622	0	0	0.635622	2.60243	0.662842	0.0709464	0.076738	0.317087	3.00118	0.300871	0.39064	5.93402	0	0.35589	0.389481	0.0961396	1.17424	0.796627
13	63	inulin	0	0	0.0741236	0	0.104567	0	0	0.260425	0	1.42291	0	0.874261	0.0466582	0.20384	0.0661818	0	0.737596	0.0466582	0	0.140305	0.0810727	0.109862	0	0.119458	0	0	0	0	2.00531	0	0	0.794843	2.42755	1.00762	0.0992727	0	0.147916	3.21974	0.0572472	0.19292	4.74192	0	0.350102	0.711123	0.431505	0.92125	0.839847
13	91	inulin	0	0	0.0887785	0	0.190733	0	0.062741	0.333468	0	1.29686	0	0.243121	0.256924	0.512594	0.125482	0	0.321547	0.0542709	0	0	0.117326	0.266335	0	0	0	0	0.0442324	0	2.04473	0	0	0.766381	2.49082	0.589451	0.321547	0	0.10415	4.44771	0.140226	0.117326	3.81089	0.10415	0.169087	1.15381	0.0442324	0.604195	0.821593
13	147	inulin	0	0	0.0925591	0	0.22486	0.102559	0	0.321265	0	1.04712	0	0.142813	0.0574328	0.229218	0.0925591	0	0.376903	0.0810213	0	0.0361519	0.0574328	0	0	0	0	0	0.105635	0	0.936103	0	0	1.55428	1.50607	0.474846	0.0679451	0.0443566	0.172042	2.82959	0.273831	0.818417	4.54873	0.822007	0.655093	1.34403	0.266396	1.6476	0.128198
13	217	inulin	0	0	0.0483206	0	0.124852	0	0	0.343272	0	2.02248	0	0.498848	0	0.853292	0.115076	0.0393827	0.185183	0.108093	0	0.0740172	0	0	0	0.083793	0	0	0.0483206	0	1.53062	0	0	0.610572	2.6554	0.544375	0.0393827	0	0.108093	2.96823	0.118427	0.625096	4.85329	0.232107	0.471475	0.583758	0.055862	0.606941	1.07339
14	-7	control	0	0	0.0336911	0.117083	0.208359	0.0336911	0	0.621255	0	1.2535	0	0	0.0535235	2.51082	1.12065	0.0862588	1.81956	0	0.426037	0.782303	0.653512	0.209554	0.212421	0.0955776	0	0	0.0336911	0	0.0862588	0	0.957449	0.163916	3.87687	0.409789	0	0	0	3.77699	0	1.32996	3.39778	0.0535235	0.683858	0.536907	0.0477888	1.87045	0.434161
14	7	control	0	0	0	0	0.0518163	0	0	0.129541	0	0.231619	0	0.0448211	0.0686566	0.794344	0.379813	0	0.592001	0	0	0.224365	0.200788	0	0.106742	0.0733201	0	0	0	0	0.466347	0	2.11203	0.280326	3.51133	0.470751	0.0733201	0	0	4.70881	0	1.59024	3.76549	0.550807	0.437329	0.333697	0.881913	2.78409	0
14	35	control	0	0	0	0.0925717	0.173425	0	0	0.625445	0	3.08006	0	0.0413057	0.178113	2.62306	2.3764	0.211216	5.3009	0.0717724	0.0829044	1.39619	2.13677	0	0.743503	0.185143	0.109563	0	0	0	0.160536	0	2.13501	0.0656205	3.84319	0.246956	0	0	0	2.19506	0	0.658255	7.80649	0	0.109563	0.263654	0.0829044	1.01155	0.430634
14	63	control	0	0	0.0421513	0.301935	0.574275	0	0	3.47494	0	4.40526	0	0.0597891	0.324655	0	1.32104	0.126753	4.23098	1.41132	0.0517176	1.35482	1.18233	0	0.784732	0.24663	0.169203	0	0.0421513	0	0.47353	0	2.37901	0.0421513	3.67554	0.163822	0	0	0	1.75511	0.0421513	1.21252	7.64942	0.143494	0.0517176	0.143494	0	1.06963	0.22959
14	91	control	0	0	0	0.078466	0.0944208	0	0	1.21858	0	2.52922	0	0.0826509	0.408547	0.998611	0.849526	0.0452488	1.32111	0	1.2259	0.506368	0.79303	0.0523107	0.293463	0.163471	0.0740196	0	0	0	1.21649	0	1.63131	0.244029	4.93394	0.585357	0.368006	0	0	2.34666	0	0.775506	6.7541	0	0.27437	0.691024	0.194073	1.48876	0.836971
14	147	control	0	0	0	0.122253	0.286004	0	0	0.82801	0	1.64396	0	0	0.342364	0.62949	0.670147	0	1.18467	0	4.97535	0.458168	0.695944	0	0.338719	0.0560793	0.0395359	0	0	0	1.5147	0	1.83155	0.179454	6.17825	0.411061	1.43843	0.0395359	0	2.29532	0	0.833618	5.94861	0	0.250674	0.309838	0.409098	1.55704	0.158704
14	217	control	0	0	0	0.300465	0.569912	0.0542027	0	1.38139	0	2.83859	0	0	0.242816	0.328663	0.486258	0	1.38828	0	1.17679	0.341822	0.534508	0	0.171694	0.136603	0.104019	0.0990062	0	0	1.28583	0	1.42274	0.278533	5.28806	0.475292	1.24729	0	0	2.70293	0	1.06745	2.54659	0.672051	0.449601	0.198012	1.48509	1.1533	0.285426
15	-7	control	0	0	0	0.0828663	0.112292	0	0	0	0	0.0585138	0	0	0.336539	1.77672	2.28237	0.288848	6.6496	0.0476904	7.24251	2.25937	2.06151	0.139351	0.873648	0	0.585814	0	0	0	1.36171	0	2.51271	0.523918	1.41414	0.095719	0.0896309	0	0	0.302377	0.095719	0.165733	0.73565	0.139351	0.264157	0.0896309	0	2.26851	0.067646
15	7	control	0	0	0	0	0	0	0.0763704	0	0	0	0	0	0.165421	0.951892	0.712983	0.17522	3.28047	0	0.182136	0.613269	2.70063	0	0.197699	0	0.293954	0	0	0	1.00867	0	0.939212	0.859383	5.02431	0.239486	0.0910681	0	0	1.16573	0	0.53978	0.53978	0.559665	0.0645546	0.273493	0	0.738055	0.510673
15	35	control	0	0	0	0	0	0	0.217347	0	0	0	0	0.0698146	0	3.03496	0.736609	0.136995	1.72481	0	0.263451	0.64203	0.58855	0	0.27636	0.0526902	0.191792	0	0	0	0.389908	0	0.800365	2.00987	2.9554	0.370676	0.495552	0	0	1.81966	0.0371466	1.42975	3.4931	0.0832506	0.450238	1.01323	0.775337	0.768487	0
15	63	control	0	0	0.0421813	0	0	0	0.0421813	0	0	0	0	0.0421813	0	0.836447	1.40784	0.166631	4.45327	0	0.368862	1.08983	1.93915	0	0.612976	0.200735	0.374846	0	0	0	0.137015	0	2.65443	0.584556	3.08851	0.507672	0	0	0	1.17629	0	0.372452	1.31061	0.626139	0.115774	0.376042	0.0421813	0.997693	0
15	91	control	0	0	0	0	0	0	0.125616	0.0361467	0	0.0361467	0	0.102544	0.0679353	1.87219	1.05569	0.151765	5.19641	0	0.387103	0.816249	1.27898	0	0.32327	0.240465	0.245849	0	0	0	0.571426	0	1.2577	1.38639	4.67087	0.172017	0.294557	0	0	1.15029	0	0.549891	2.41568	0	0.1451	0.308657	0.16407	0.897259	0
15	147	control	0	0	0	0	0	0	0	0	0	0	0	0	0.0569641	2.92195	0.780205	0.101722	0.92643	0	1.37197	0.577779	1.24812	0.0358569	0.311523	0	0.255576	0	0	0	0.406124	0	0.669074	1.17667	3.2879	0.132238	0.307199	0	0	1.25219	0	1.48208	3.53279	0.611856	0.220227	0.353228	0.172418	1.12606	0.0719681
15	217	control	0	0	0	0.0341721	0.0642242	0	0.399644	0	0	0	0	0	0.0727067	1.88334	0.379286	0.0765843	0.458537	0	0.166256	0.245991	0.904228	0	0.143474	0.137173	0.158985	0	0	0	0.531001	0	0.463626	2.02948	4.0391	0.173042	0.160682	0	0	1.71224	0	1.47837	2.77376	0.0998505	0.233631	0.776265	0.128206	0.340267	0
16	-7	inulin	0	0.217056	0.221397	0.138606	0.389771	0.169924	0	0	0	0.069458	0	0	0.102947	0.200932	0.736441	0.0759697	2.52436	0	0	0.709154	0	0	0.195971	0.26853	0.571788	0	0.142017	0	0	0	1.13241	0.834426	1.99599	0.290855	0.61768	0.0979854	0	0.903574	0.839078	0	3.77988	0	1.26172	1.29862	0.489307	1.06482	0.454578
16	7	inulin	0	0.474713	0.150603	0.0627512	0.292734	0.18292	0	0	0	0	0	0	0	0.226218	0.177586	0	0.836474	0	0	0.180096	0	0	0	0.156878	0.177586	0	0.15374	0	0	0	0.963545	0.352034	1.99957	0.198294	0.47283	0.125502	0	0.0941268	0.411334	0	4.39635	0	4.04526	0.438003	0.858123	0.165977	0.290852
16	35	inulin	0	0.34206	0.122369	0	0.198818	0.0639243	0	0	0	0	0	0	0	0.135676	0.29066	0.0691426	2.57706	0	0	0.17116	0	0	0.0824493	0.191773	0.180814	0	0.113759	0	0	0	1.03844	0.37911	2.1095	0.0824493	0.466778	0	0	1.13159	1.30249	0	3.84172	0	1.98191	0.255697	0.551053	0.42477	0.140633
16	63	inulin	0	0.069107	0	0	0.0817561	0.0435004	0	0	0	0.163204	0	0	0.0873093	0.0817561	0.148086	0	0.702794	0	0	0.0873093	0.0435004	0	0	0.069107	0.134512	0	0.269024	0	0.0435004	0	1.77426	0.486834	2.69764	0.174619	0.732102	0.119395	0	0.0974902	0	0	0.0974902	3.30603	0.908264	0.599133	0.4276	3.00369	1.4241
16	91	inulin	0	0.0397927	0.0798677	0	0.286451	0.0632168	0.0564436	0.13236	0	0.169331	0	0	0.199528	6.66147	1.19773	0.0564436	1.76527	0	0	1.40883	0	0	0.154655	0.327937	0.291813	0.143931	0	0.0632168	0	0	1.10827	0.231137	4.17796	0.191344	0.833954	0	0	0.176386	0.0488237	0.0488237	4.93345	0	0.876287	0.554558	0.269236	0.116274	0.760295
16	147	inulin	0	0.0781763	0.0823457	0.0367429	0.243128	0.0865151	0	0	0	0	0	0	0.0521175	0	0.31922	0	1.06841	0	0	0.238959	0	0	0.0583716	0.189708	0.236092	0	0.125082	0	0	0	1.15102	1.70086	1.2404	0.130294	0.684043	0.0521175	0	0	0.471924	0	1.74359	0	1.38398	0.640525	0.777072	0.292379	0.50528
16	217	inulin	0	0.759901	0.182285	0	0.273918	0.149886	0	0	0	0	0	0	0	0.0654523	0	0	0.312208	0	0	0.0566162	0	0	0	0.0461439	0.0733066	0	0.092615	0	0.0461439	0	0.941204	0.370133	0.717685	0.204538	0.092615	0.103415	0	0.113232	0	0.0461439	3.22091	0.705576	5.45152	0.5246	1.32868	1.00502	0.620815
17	-7	inulin	0	0	0	0	0	0	0	0.227765	0	0.38294	0	0	0	1.90181	0.126244	0	0.185947	0.111516	0	0	0.0696972	0	0.0455005	0.0526017	0.0370842	0	0	1.04309	0	0.198571	0	0.381099	2.98778	0.765091	0.094946	0.150967	0.0696972	3.38702	0	0.541008	5.47768	0.105203	0.710123	0.826635	0.641477	1.07965	0.798493
17	7	inulin	0	0	0	0	0.0726838	0.0386733	0	0.26605	0	0.0614384	0	0	0.0726838	0.470388	0.232862	0.0386733	0.404012	0	0	0.134396	0.0990145	0	0	0	0.0548557	0.0386733	0	1.40266	0.0474502	0.155242	0.0474502	0.0726838	2.05736	0.691182	0.0386733	0	0	4.10293	0	0.444057	1.41747	0	0.252885	0.212566	0.267421	0.60643	0.811864
17	35	inulin	0	0	0.0482069	0	0.0557305	0.0925126	0	0.662914	0	0.997854	0	0	0.239641	1.98066	0.63477	0.118149	0.761	0.0557305	0	0.306518	0.107838	0	0.184747	0.142113	0.0738429	0	0	0.88082	0	0.300109	0	0.20676	1.45875	0.808649	0.03929	0.0624181	0.273079	3.40653	0	0.215956	2.42316	0	0.195057	0.0788586	0.114805	0.414356	0.705548
17	63	inulin	0	0	0.0772802	0	0.115784	0	0	0.335609	0	0.48225	0	0	0.0819224	2.12862	0.238121	0.054615	0.95385	0	0.112507	0.133807	0.221737	0	0.0772802	0	0.0472419	0	0	0.946477	0	0.152103	0	0.256144	1.94238	0.618514	0.0862916	0	0.0385035	3.35418	0	0.940743	5.27854	0	0.349809	0.21846	0.291644	0.564992	0.311305
17	91	inulin	0	0	0	0	0.116051	0	0	0.205713	0	0.341856	0	0	0	0.0518781	0.0794665	0	0.134043	0	0	0	0.0794665	0	0	0	0.0518781	0	0	0.646527	0	0.327162	0	0.320265	2.39209	1.1854	0	0.127146	0.286079	2.38489	0	0.401231	2.58821	0	0.384138	1.08254	0.508885	0.617439	0.784169
17	147	inulin	0	0	0.0444791	0	0	0	0	0.523208	0	1.16237	0	0	0	0.677213	0.120582	0	0.900637	0	0.0362517	0.0853587	0.081245	0	0	0	0.0362517	0	0	1.58942	0	0.147578	0	0.769256	2.00773	1.56011	0.0889581	0.0961571	0.183573	2.79961	0	1.2197	3.01712	0.194114	1.08112	0.449676	0.312896	1.29863	0.469987
17	217	inulin	0	0	0	0	0	0	0	0.810253	0	0.570032	0	0	0	0.119828	0.116437	0	0.379267	0	0	0.0633054	0.0938277	0	0	0	0	0	0	1.2257	0.0565227	0.281201	0	0.417138	2.86288	0.939973	0	0.0488922	0.296462	3.34954	0	1.107	2.55228	0.102024	0.409507	0.581336	0	0.526509	0.550249
18	-7	inulin	0	0	0	0	0	0	0.0969598	0.264257	0	0.981928	0	0	0.0484799	0.70506	0.151044	0	0.156088	0	0	0.0930366	0.0484799	0	0	0.0627716	0.0395125	0	0.168138	0	0.0484799	0	0	0.774557	2.70394	1.18958	0.0627716	0.0395125	0.308254	3.67102	0.0686565	0.3643	6.14321	0.32787	0.800899	0.550653	1.14166	1.16156	0.392323
18	7	inulin	0	0	0.0763425	0	0.0498387	0	0	0.221249	0	0.219521	0	0	0.04062	1.10308	0.064531	0	0	0	0	0	0.04062	0	0	0	0	0	0.141162	0	0	0	0	0.319486	1.99729	1.64093	0.04062	0	0.520857	2.8192	0.0705808	0.226723	8.9145	0.441634	0.827956	0.315453	0.763425	1.03682	0.235941
18	35	inulin	0	0	0.088983	0.0664406	0.110932	0	0.110932	0.172924	0	0	0	0	0	2.84508	0.107076	0	0.0726695	0	0	0.102627	0	0	0	0.0513135	0	0.041822	0.142373	0	0	0	0	0.347034	1.09983	1.05504	0	0	0.599746	2.2661	0.0839406	1.28699	4.16618	0.122203	1.14343	1.17191	0.221864	1.17191	0.0984745
18	63	inulin	0	0	0	0	0.0604754	0	0.697584	0.109158	0	0.25823	0.0426352	0	0.0604754	1.92161	0.151188	0	0	0.0801299	0	0	0.0523112	0	0	0	0.0426352	0	0	0	0	0	0	0.222247	2.38696	0.759571	0	0.131836	0.265185	1.74139	0.100389	0.198359	1.79189	0.486525	0.559095	0.709679	0.645575	0.771968	0.162981
18	91	inulin	0	0	0.0417721	0	0.0592512	0	0.259816	0.443495	0	0.391947	0	0	0	1.4161	0	0.0417721	0	0	0	0	0	0	0	0	0	0	0.0663613	0	0	0	0	0.530002	1.9541	1.34767	0	0.0785078	0.165015	2.85857	0.213601	0.122057	1.52987	0	0.723753	0.098357	1.56364	1.08282	0.404982
18	147	inulin	0	0	0	0	0.0593069	0	0.3508	0.703083	0	0.505888	0	0	0.0593069	1.1381	0.0785816	0	0.0593069	0	0	0.0418114	0	0	0	0	0.0664237	0	0.167838	0	0	0	0	0.803312	2.25218	1.25671	0.0593069	0.322036	0.319368	1.81509	0	0.0513005	1.63479	0	0.323519	0.0513005	0.764762	0.959585	0.372744
18	217	inulin	0	0	0	0	0	0.0430954	0.323368	0.319089	0	0.262851	0	0	0.0748821	0.892778	0.105752	0.0430954	0.0864965	0	0	0.0748821	0.0430954	0	0	0.0430954	0	0	0.0611282	0	0.0528759	0	0.0809949	0.917535	1.86105	1.16877	0	0.0809949	0.149764	2.33327	0.0809949	0.101473	2.53132	0.467631	0.445931	0.940152	0.641235	1.13301	0.530288
19	-7	control	0	0	0.0349297	0.065648	0.289842	0.116185	0	0.18208	0	0	0	0	0.380511	2.79066	1.66077	0	3.30123	0.0349297	0	0.473904	0.207349	0	0.21156	0.0894299	0.0495457	0	0	0	1.13707	0	0.749874	0.779353	2.5298	0.625266	0	0	0.302476	1.78612	0.0349297	0.495952	3.81477	0.0349297	0.845992	0.385465	0.236333	0.593557	0.473904
19	7	control	0	0.0369258	0	0	0.0641618	0.0369258	0	0.163678	0	0	0	0	0.272099	4.17811	1.11903	0	0.767061	0.0453061	0	0.28336	0.175725	0	0.128324	0.052377	0	0	0	0	0.807915	0	0.540007	0.395446	2.17443	0.566457	0	0	0.296192	1.57838	0.0869458	0.562267	4.66208	1.11511	0.525079	0.483702	0.155036	1.65799	0.386542
19	35	control	0	0	0	0	0.0926534	0.0769973	0	0.226629	0	0.0513315	0	0	0.295926	4.31852	1.4745	0	1.23093	0	0	0.404236	0.168367	0	0.0574913	0.120372	0	0	0	0	1.08438	0	0.621882	0.461984	2.20623	0.743794	0	0.0513315	0.29721	1.71627	0.108823	0.228169	4.61009	1.35721	0.638564	0.0361887	0.333655	1.2625	0.436318
19	63	control	0	0	0	0	0.17308	0.153636	0	0.117627	0	0.409535	0	0	0.192045	2.77312	1.26701	0	3.49113	0	0	0.464268	0.131551	0	0.104664	0.282065	0	0	0	0	0.669035	0	0.38865	0.51876	1.60789	1.03608	0	0	0.804187	1.8117	0.115227	1.22644	4.1352	0.198046	1.53036	0.830113	1.02288	2.43873	0.574693
19	91	control	0	0	0.0897455	0.046765	0.157595	0.0381148	0	0.142998	0	0.120832	0	0	0.44251	4.98601	1.9271	0.200576	1.4016	0	0.0662279	0.401963	0.310595	0.046765	0.256532	0	0	0	0	0	0.959087	0	0.670929	0.675794	2.08902	0.903132	0	0	0.135159	2.11821	0.181383	0.502791	5.98456	0.104613	0.605782	0.313028	0.29735	0.974766	0.449809
19	147	control	0	0	0.0787686	0.121	0.197159	0.0820901	0	0.198582	0	0.501556	0	0	0.408078	3.0995	1.13431	0.0474509	0.842491	0.0334529	0	0.269521	0.177466	0	0.247694	0.324327	0	0	0	0	1.08117	0	0.714611	0.269521	2.11845	0.683056	0	0	0.255523	2.0188	0	0.379607	4.058	1.30039	1.2667	0.242	0.645807	1.64916	0.280672
19	217	control	0	0	0.0613337	0.0936278	0.189008	0.0433091	0	0.0968822	0	0.43209	0	0	0.53448	4.10836	1.30478	0	0.819619	0	0	0.346974	0.225308	0	0.134934	0.109149	0	0	0	0	0.935777	0	0.738758	0.348726	2.53847	0.750524	0.0613337	0	0.405303	1.92212	0	0.352231	5.13526	0.079108	1.38539	0.383774	0.564771	1.30478	0.459627
20	-7	control	0	0	0.540105	0.118347	0.901764	0.0749264	0	0.0373308	0	0	0	0	0.255226	1.86204	1.39368	0.0458031	1.66294	0.0458031	0	1.09107	0.259462	0	0.171563	0.326446	0.0955775	0	0.0529515	0	1.05877	0	1.02779	0.304206	3.79133	1.38045	0.0373308	0	0.112257	1.26448	0.127084	0.340214	4.70289	0.0701608	0.752176	0.635948	0	0.611855	0.0373308
20	7	control	0	0	0.239348	0.142424	0.417849	0.0603081	0	0	0	0	0	0	0	0.471696	0.403849	0.0538465	0.23154	0	0	0.208655	0.233155	0	0.170155	0.190347	0.0931545	0	0.246886	0	1.04058	0	1.20212	0.387426	3.55387	2.46106	0.0379618	0	0.211886	1.75944	0	0.152386	4.3053	0	1.0107	1.31439	0.0538465	0.765428	0.0603081
20	35	control	0	0	0.308303	0.186354	0.497042	0.122844	0	0.0420414	0	0	0	0	0.0790139	0.508671	0.314267	0.0596331	0.37718	0	0	0.14312	0.119266	0	0.107638	0.13656	0.0420414	0	0.146101	0	1.28778	0	1.43954	0.427868	4.25602	2.8779	0.0420414	0.0515827	0.0942204	1.35785	0	0.168762	3.84037	0	0.709336	0.18367	0.273418	0.886447	0.0515827
20	63	control	0	0	0.517801	0.0626475	0.647954	0.191267	0	0	0	0	0	0	0.163651	0.689378	1.04302	0	2.03106	0.0360543	0	0.454642	0.191267	0	0.157514	0.356196	0.0360543	0	0.0884736	0	0.864024	0	0.730035	0.277695	3.4428	1.67512	0	0	0.173367	1.66003	0.0767112	0.714182	3.0999	0.119925	1.2394	0.902891	0.0626475	1.39026	0.142427
20	91	control	0	0	0.264483	0.0583686	0.720748	0	0	0.0638407	0	0	0	0	0.474766	0.606095	1.28854	0.0781722	3.19907	0	0.210023	0.748369	0.275687	0	0.178754	0.249891	0.0974547	0	0.0638407	0	1.13741	0	0.979498	0.214974	4.00242	1.18275	0	0	0.0521148	1.41492	0	0.470597	4.49152	0.0583686	0.669936	0.397636	0.187874	0.929989	0.0367409
20	147	control	0	0	0.359226	0	0.574123	0.0502394	0	0	0	0	0	0	0.243066	0.316828	0.547116	0	0.633656	0	0	0.213445	0.171918	0	0.0871204	0	0	0	0.169304	0	1.30477	0	1.32859	0.324669	4.38303	1.61376	0	0	0.0769564	1.37476	0.178887	0.215478	3.41018	0.0502394	0.606358	0.31131	0.0409466	0.812543	0
20	217	control	0	0	0.281228	0	0.457596	0	0.164361	0.0376216	0	0	0	0	0.0376216	0.393826	0.481076	0.0597676	0.758035	0	0	0.293502	0.103259	0.148619	0.196112	0.347933	0.07551	0	0.166762	0	0.995771	0	1.08329	0.394893	2.43606	2.18472	0	0.0376216	0.116333	2.39791	0.218525	0.220126	4.20081	0	0.922396	0.588337	0.0533639	0.918927	0
21	-7	control	0	0	0	0	0.0420127	0	0	0	0.0420127	0.0420127	0	0	0.0941561	0.430853	0.146001	0	0.115311	0	0	0.0730007	0.0515475	0	0	0	0.0420127	0.221088	0.0420127	0	2.89709	0	0	0.139744	3.41703	1.35901	0.0420127	0	0	4.58057	0.0420127	0.755632	0.157622	0.111438	0.669521	0.103095	0.418339	0.663562	0.333122
21	7	control	0	0	0	0.0735632	0.134215	0	0.196969	0	0	0	0	0	0	0.361511	0.0600516	0.0735632	0	0.103889	0	0	0.084973	0	0.0948815	0.084973	0.0423364	0	0.084973	0	2.54889	0	0	0.0735632	4.40238	1.20013	0	0	0	2.98336	0.317673	0.245911	0.103889	0	0.883659	0.950016	0.567187	0.413755	0.346197
21	35	control	0	0	0	0	0.0719221	0	0	0	0	0.24659	0	0	0	2.71667	0.055547	0	0.0452724	0.055547	0	0	0.0642162	0	0	0.0963243	0.106599	0	0.111094	0	3.47666	0	0.0452724	0.139991	5.24935	0.904806	0	0	0	2.99247	0.302779	0.163751	0.0719221	0	0.342914	0.43667	0.268745	0.440202	1.28657
21	63	control	0	0	0.0407477	0	0.0999908	0	0	0	0	0.0577981	0	0	0.0407477	0.168482	0.0647339	0.0765825	0	0.0577981	0	0	0	0	0.0499954	0	0	0	0.163569	0	1.78827	0	0	0.0647339	2.94684	0.830559	0.0407477	0.0407477	0	3.36241	0.867839	0	0.111839	1.88191	0.676527	0.126	1.28312	1.1551	0.20027
21	91	control	0	0	0	0.053495	0.0756954	0	0	0	0	0.0377139	0	0	0	1.12393	0	0.0377139	0	0.0462731	0	0.0462731	0.0965584	0	0	0	0	0	0.0708808	0	1.58185	0	0	0.100036	2.83978	1.37589	0.0599144	0.0462731	0	3.04279	1.00223	0	0.0377139	0	1.58265	3.85511	1.70007	0.988319	0.24367
21	147	control	0	0	0.0360266	0	0.111401	0	0	0.0884056	0	0	0	0	0.0922382	0.0360266	0.130309	0.0766522	0.292556	0.132864	0	0	0.0884056	0	0.0677095	0.0511015	0.0360266	0	0.169401	0.0360266	1.40478	0	0	0.189587	3.31649	0.806893	0.0766522	0	0	3.71252	0.0572337	0.867959	3.62642	0.0723086	0.456336	0.924426	0.219736	0.816091	0.681183
21	217	control	0	0	0	0.150926	0.299866	0	0	0.105251	0	0.278518	0	0	0.799809	0.0429445	0.15887	0.189154	1.00808	0.197098	0	0.382032	0.0896124	0	0.236815	0	0.0896124	0	0	0	1.5105	0	0	0	3.30623	0.32742	0	0	0	5.81513	0	0	0.0824136	0	3.56786	0.192381	2.78444	0.396429	0.0556044
23	-7	inulin	0	0	0	0	0	0	0	0	0.0431934	0.28091	0	0	0.0968022	2.23135	0.101704	0	0.0866931	0.0866931	0	0.0529961	0	0	0	0.0529961	0.0431934	0.261611	0.207696	0	0	0	0	1.00539	3.71065	1.06942	0.0750523	0.0612672	0	2.62714	0	0.757262	2.55852	0.260079	1.47194	0.283973	0.295308	1.5182	0.129886
23	7	inulin	0.0989485	0	0	0	0	0	0.0441511	0.0441511	0	0	0	0	0.0989485	1.04053	0.0701407	0	0.612792	0	0	0.0886153	0	0	0	0.0441511	0.0701407	0	0.156564	0	0	0	0	0.611853	2.52319	1.36806	0.182554	0.0541712	0	2.43081	0	0.821962	3.9523	0	0.874567	1.21682	0.0441511	0.731154	0.125251
23	35	inulin	0	0	0	0	0	0	0	0	0	0	0	0	0.0694346	0.085022	0	0.0399603	0.215956	0	0	0.0399603	0	0	0	0	0	0	0.208304	0	0	0	0	0.728638	3.00496	0.945161	0.094091	0.0566813	0	2.43786	0	0.495678	3.36715	0	1.25662	0.612442	1.73842	0.674224	0.1298
23	63	inulin	0.0887847	0	0	0	0.039616	0	0	0.0486068	0	0.188527	0	0	0	0.915101	0.0932802	0	0.039616	0	0	0	0	0	0	0	0	0	0.101428	0	0	0	0	0.361882	1.90381	0.497869	0.039616	0	0	2.67731	0	0.792601	5.00875	1.05249	0.766752	0.260454	0.650433	2.18646	0.311589
23	91	inulin	0.0649434	0	0	0	0	0	0	0.0649434	0.353734	0.675228	0	0	0.178249	0.0649434	0.350971	0	0.916578	0	0	0.25655	0.103173	0	0.0921184	0	0.0796824	1.88566	0.152916	0	0.0649434	0	0.130347	0.605678	1.8046	1.20997	0	0.152916	0	1.31084	0	0.439405	2.16939	0	0.178249	0.762279	0.0649434	0.476252	0.152916
23	147	inulin	0.0535712	0	0	0	0.0851061	0	0	0.370439	1.20554	0.405774	0	0.0535712	0.0657292	1.94224	0.778492	0.0851061	1.08282	0.0535712	0	0.466944	0	0	0.0535712	0.208206	0	2.60789	0.178191	0	0	0	0	0.42971	2.06306	0.948325	0	0.0851061	0	0.763675	0	0.55053	1.01367	0.276595	0.279254	0.844602	0.174011	0.435029	0.296731
23	217	inulin	0	0	0.0497218	0	0.14083	0.0405247	0	0.197163	0	0.146579	0	0.0405247	0.0574818	0.131633	0.231652	0	0.887232	0	0	0.0761634	0	0	0.0497218	0.0761634	0.0405247	0.617068	0.0813368	0	0	0	0	0.39605	2.14723	0.872574	0.0954198	0	0	2.13229	0	1.1436	2.93847	0	0.379093	1.19965	0.330233	2.61399	0.605571
24	-7	control	0	0	0.164481	0.0812124	0.194036	0.0994595	0.0444612	0.27679	0	0.823689	0	0	0.0514003	0.164481	0.133641	0.0514003	0.398866	0	0	0.128501	0.135954	0	0	0.0444612	0.0853245	0	0.0771004	0.776144	0	0	0	0.464144	2.08737	1.80029	0	0	0	2.73732	0	1.08866	4.77123	0.630681	0.574655	0.836025	0.112053	2.79103	0.296323
24	7	control	0	0	0.0657622	0.121598	0.12408	0.0702291	0	0.216395	0	0.96261	0	0.0349905	0.0657622	1.25891	0.732318	0.255604	0.578211	0	0	0.203242	0.460832	0	0.30201	0.0555877	0.166515	0	0	1.1527	0.0349905	0	0	0.53925	2.6424	1.55993	0.0349905	0	0	2.73993	0	1.53511	5.82206	0.110927	0.486392	0.369757	0.133758	4.23434	0.655637
24	35	control	0	0	0.0857611	0.0364226	0.0999685	0	0.2609	0.169456	0	0.749118	0	0.275882	0	0.0516633	0.141557	0.0578629	0.448954	0	0	0.0857611	0.15499	0	0.0731036	0	0.0731036	0	0.0731036	1.09113	0.0516633	0	0	0.71037	3.55004	1.62791	0	0	0	3.19951	0	0.525674	4.19041	0.294481	0.548664	0.668265	0.526966	1.18929	0.457737
24	63	control	0	0	0.035947	0.035947	0.0624611	0	0.78701	0.222311	0	0.474195	0	0.214917	0.035947	1.84681	0.202425	0.0571073	0.287321	0	0	0.101977	0.183814	0	0.0624611	0	0.0509887	0	0.189168	0.907088	0.035947	0	0.035947	0.580761	3.15467	1.31806	0.0441052	0.0441052	0	2.55861	0	0.568269	3.10139	0.617218	0.219251	0.190698	0.579231	1.2946	0.518045
24	91	control	0	0	0.0494469	0.0892517	0.0924658	0.0348601	0.65888	0.209902	0	0.774339	0	0	0.0348601	0.0605725	0.194574	0	0.459857	0	0	0.0699674	0.169603	0	0.0924658	0	0.0605725	0	0.101861	1.0196	0	0	0	0.805985	3.07956	1.45498	0.0699674	0.0348601	0	2.43501	0	0.70808	3.69468	0.463812	0.673962	0.916993	0.651711	1.53038	0.360715
24	147	control	0	0	0.0936653	0.0897734	0.113125	0	0.334185	0.379591	0	0.677192	0	0	0.0687571	0.0687571	0.172022	0.0365839	0.497126	0	0	0.0734273	0.166055	0	0.0581192	0	0.0936653	0	0.0635678	0.838317	0	0	0	0.531116	3.05074	1.85255	0.0448867	0.0581192	0	3.73545	0	0.464953	3.91993	0.352866	1.02124	0.799398	0.110011	0.998923	0.528002
24	217	control	0	0	0.228769	0.0521708	0.122341	0.160686	0.202162	0.156512	0	0.796388	0	0	0.0451278	0	0.160686	0.0521708	0.245985	0	0	0.104342	0.142948	0	0.110602	0	0.122341	0	0	0.929162	0	0	0	0.743695	3.55049	1.37496	0.0451278	0.0584313	0	3.22598	0.0367804	0.441887	2.46742	0.200336	0.316155	1.03663	0.0367804	0.988898	0.369891
25	-7	control	0	0	0	0	0.0572324	0.0572324	0	0.146658	0	0.189582	0	0	0.155345	2.0877	2.77781	0.132861	5.87066	0.23966	0	1.00438	0.132861	0	0.263167	0.53221	0.322188	0.0360257	0.0442018	0	0	0	1.7788	1.22641	4.34787	0.403182	0.0511003	0.125196	0.0766505	4.54307	0	1.57261	1.93747	0.0807385	0.359491	0.936669	0.620102	1.27853	1.36566
25	7	control	0.270435	0	0	0	0	0	0	0.132109	0	0.121488	0	0.394514	0.0365242	2.4106	1.09055	0	2.84345	0.0968799	0	0.617804	0.159567	0.0448134	0.139621	0.106723	0.339598	0	0.0896269	0	0	0	1.07552	1.22007	2.04795	0.543978	0.0777111	0.0580243	0.559261	2.69606	0	3.58766	5.23929	0.0634641	0.993926	3.87779	0.15335	1.54127	0.395291
25	35	control	0	0	0	0	0	0.0461756	0	0.0998246	0	0.400366	0	0	0.166819	7.62537	2.32079	0.0653931	1.91962	0.257302	0	1.13784	0.059788	0.059788	0.160146	0.356059	0.254633	0	0.0461756	0	0.0461756	0	1.92736	1.03268	3.77332	0.341913	0.109967	0.153207	0.0461756	2.912	0.0533822	1.80432	2.64989	0	0.34992	1.55235	0.141196	1.00358	0.640586
25	63	control	0	0	0.0389004	0	0	0	0.20471	0.299616	0	0.410248	0	0	0.0871811	10.19	1.05141	0.106769	0.82491	0.0780767	0	0.662135	0.0477289	0.695241	0.113666	0.227609	0.137945	0	0.0915953	0	0	0	1.76073	1.32896	2.8767	0.495773	0.120288	0.0477289	0.0915953	2.63447	0	2.30809	2.52356	0.113666	0.446665	0.356449	0.518948	1.27406	0.87457
25	91	control	0	0	0	0	0.04693	0	0.775023	0.213491	0	0.588117	0	0	0	0.571027	1.93335	0.101456	5.54452	1.04901	0	1.09241	0.169545	0.352653	0.247129	0.344244	0.187991	0	0.135636	0	0	0	1.89483	1.11493	3.06591	0.593814	0.0382493	0	0.0857219	2.25752	0	2.16963	3.0811	0.118274	0.247129	0.668414	0.241161	1.14043	0.455465
25	147	control	0	0	0	0	0	0	0	0.26116	0	0.329619	0	0.0397233	0.537533	5.42942	1.25227	0.105365	2.16478	0.210731	0	0.710513	0.132129	0	0.240594	0.0974771	0.109028	0	0.0845178	0.36399	0	0	3.30267	0.588807	4.25772	0.420617	0.0690228	0.109028	0	3.3438	0	1.22663	2.53525	0	0.173543	0.280317	0.0631066	0.722627	0.915046
25	217	control	0	0	0	0	0	0.0377648	0	0.227392	0	0.0599951	0	0	0	4.54677	0.580131	0	0.422644	0.421037	0	0.389968	0.0656196	0	0.0966885	0.183735	0.0803505	0	0.0463355	0.158558	0	0	1.64049	1.01001	3.52364	0.532992	0.0889213	0.0377648	0	2.79432	0.0889213	2.97779	3.03002	2.85914	0.286048	1.01804	0.598344	1.62576	0.820647
26	-7	control	0	0	0	0	0.0358382	0	0	0	0	0	0	0	0.0950602	4.69455	0.228754	0.062272	0.148182	0	0	0.136998	0.0569344	0	0.0719306	0.0508343	0.0569344	0	0	0.527152	0.600862	0	0	1.25052	4.05556	1.57637	0.0439717	0.0439717	0	2.65431	0	1.73447	4.04133	0.119206	0.611029	1.02812	0.252901	1.64957	0.238413
26	7	control	0	0	0	0	0	0	0	0	0	0.127979	0	0	0.150613	0.849745	0.436469	0	1.32701	0	0	0.285018	0.0838289	0	0.124905	0.0393996	0.139715	0	0	1.00511	1.61063	0	0	0.613348	4.18502	0.594067	0	0	0	1.93812	0	1.21161	4.63294	0	0.228853	0.667837	0.743562	0.891101	0.566404
26	35	control	0	0	0	0	0	0.0416523	0.0416523	0	0	0.0782826	0	0.0416523	0.0933483	1.92368	0.625375	0.0511053	2.59012	0.153611	0	0.23987	0.147703	0	0.102211	0.161883	0.169563	0	0	1.18192	1.19255	0	0	0.907488	3.71769	0.791688	0	0.0782826	0	2.48407	0	0.577224	2.15026	0	0.326424	0.850474	0.138545	0.889172	0.575747
26	63	control	0	0	0	0	0	0	0	0.0624463	0.0683007	0.291045	0	0	0.224695	1.872	0.633384	0.0683007	2.57619	0.216053	0	0.471414	0.136601	0	0.107887	0	0.165037	0	0	1.17923	1.33312	0	0	0.447718	3.67346	1.68298	0	0.133814	0	2.91463	0	0.674365	3.46438	0	0.18483	0.580138	0.258427	0.867279	0.291045
26	91	control	0	0.0614198	0	0	0.0433009	0	0	0	0	0.0614198	0	0	0.140651	1.29289	0.499036	0.0752392	1.76735	0.0433009	0	0.544179	0.0970433	0	0.0433009	0	0.276389	0.147407	0	1.25204	0.988858	0	0	0.289594	5.45684	0.745943	0	0.0813812	0	1.37642	0	0.676232	4.47167	0.319076	0.140651	0.348864	0.257042	0.686059	1.79776
26	147	control	0	0	0	0	0	0	0	0	0	0	0	0	0	0.529099	0.285032	0	0.665169	0.15956	0	0	0.0810693	0	0.0403914	0	0.0572928	0.0701837	0	0.77775	1.2868	0	0	0.992311	4.72608	2.51687	0.075913	0.118023	0	2.20234	0	0.501026	4.0294	0	1.39794	1.98434	0.473239	0.951347	0.364669
26	217	control	0	0	0	0	0.0464319	0.110578	0	0	0	0	0	0	0	4.89279	0.598246	0.0536784	0.725196	0	0	0.369039	0.0891062	0	0.0891062	0.169624	0.103868	0	0	1.30895	1.66484	0	0	0.324218	4.80261	1.03331	0	0.0464319	0	3.01297	0	0.744788	2.37259	0.107357	0.760087	0.709092	0.70453	0.652462	0.0711239
27	-7	control	0	0	0	0	0	0	0.289845	0.0503952	0	0.13662	0	0	0	0.457926	0.0582603	0	0.201872	0	0	0.0503952	0	0	0	0	0	0	0	0	0.586972	0	0.501912	0.815061	2.91593	0.819722	0.0713689	0	0	3.05721	0	0	8.64117	1.23075	1.46233	0.714271	0.0824383	3.61971	0.0652515
27	7	control	0	0	0.0607951	0	0	0	0.086025	0.373586	0	0.148948	0	0	0.151988	1.82324	0.359603	0	0.128886	0.135877	0	0.142564	0	0	0	0	0.074474	0	0	0	1.3074	0	0.863594	0.57269	3.60363	0.638956	0.125238	0.0428605	0	2.21598	0	0	3.14493	0.530741	0.410063	0.478761	0.0911926	1.71503	0.676345
27	35	control	0	0	0	0	0.0393618	0	0.048295	0.171964	0	1.07952	0	0	0.048295	1.27298	0.171964	0	0.127856	0	0	0.0790028	0	0	0	0	0	0	0	0	1.0396	0	0.637327	0.614156	2.84578	1.33942	0.0882152	0	0	3.76869	0	0	6.25658	0.522312	1.39916	1.59681	0.0558324	3.79577	0.0790028
27	63	control	0	0	0	0	0	0	0.121538	0.218424	0	1.04511	0	0	0.0495898	0.653554	0.0642088	0	0	0	0	0.0702283	0	0	0	0.0495898	0.103479	0	0	0	0.808629	0	0.958832	1.18012	3.4194	1.40313	0.0905802	0	0	5.20894	0	0	7.50669	0.624602	1.17726	0.623456	0	1.73736	0.366047
27	91	control	0	0	0	0	0	0	0	0.228149	0	1.49066	0	0	0	0.681372	0.140825	0	0.0433545	0	0	0.0688752	0	0	0	0	0	0	0.0531938	0	0.696439	0	0.979934	1.12445	2.59912	1.02944	0.0433545	0	0	4.11437	0	0	9.14749	0.754552	0.989773	0.609422	0.0688752	2.11514	0.236143
27	147	control	0	0	0	0	0	0	0.0531722	0.0531722	0	0.294752	0	0	0.0688472	3.64183	0.181953	0	0	0	0	0.137387	0	0	0	0.0433369	0.0433369	0	0	0	0.703533	0	0.791436	1.13383	3.39103	1.23095	0.106344	0	0.0433369	3.51643	0.0531722	0	10.5207	1.53831	0.473017	0.687243	0	1.33576	0.273237
27	217	control	0	0	0.0545112	0	0.0384304	0	0.0384304	0.161353	0	0.314257	0	0	0.0610526	1.9744	0.0384304	0	0.0471522	0	0	0.112293	0	0	0	0.0610526	0.0545112	0	0	0	0.892349	0	0.61843	0.412377	2.97059	0.596625	0.0817668	0	0	3.35026	0	0.0384304	4.08916	0.0861277	1.30854	0.582725	0.0384304	1.74681	0.272556
28	-7	inulin	0	0	0	0	0.0636266	0.0803854	0	0.102541	0	0	0	0	0	0.0982804	0.194856	0.0400507	0.588262	0	0	0.123845	0.476915	0.0400507	0	0.0400507	0.0400507	0	0	0.089759	0.628881	0	1.05438	1.55544	3.42504	0.562414	0.0491402	0.0400507	0	3.83663	0	0	4.46664	0	0.725173	0.608429	0	0.865208	1.84489
28	7	inulin	0	0	0	0	0	0	0	0.197326	0	0.26292	0	0	0.0813156	0.655675	0.181876	0	0.325262	0	0	0.173473	0.236357	0	0	0	0.0607156	0	0	0.0382183	1.00913	0	0.496025	1.01265	1.51654	0.604988	0.0767077	0	0	2.86204	0	0	0.169407	0	0.893116	0.325262	0	3.69661	0.195428
28	35	inulin	0	0	0	0	0	0	0	0	0	0	0	0	0	1.61605	0.250245	0	0.301818	0	0	0.170835	0.260501	0	0.0776523	0.0717917	0.0506937	0	0	0	0.945306	0	0.396466	0.488477	1.67377	0.44716	0.117211	0	0	2.55344	0	0	0.0656381	0	1.97706	4.13667	0	4.71364	0.0413169
28	63	inulin	0	0	0	0	0	0	0	0	0	0	0	0	0.0708279	0.431616	0.104363	0	1.61025	0	0	0.111879	0.161025	0	0	0.0407622	0	0	0	0.0818134	0.983785	0	0.473246	0.866413	2.22428	0.594665	0.0708279	0	0	3.35522	0	0	0.086728	0	0.967885	1.15551	0	2.61398	0.583101
28	91	inulin	0	0	0	0	0	0	0	0.117172	0	0.0360725	0	0	0.161687	1.25026	0.228715	0	0.601721	0	0	0.155547	0.182665	0	0.0677959	0.117172	0.140197	0	0	0.0442592	0.713008	0	0.604279	1.55086	3.47499	0.61835	0.206202	0	0	4.00994	0	0	0.0767501	0	1.37255	3.43226	0	2.59185	0.344096
28	147	inulin	0	0	0	0	0	0	0	0	0	0	0	0	0	0.418501	0.167776	0.0378503	1.07967	0	0	0	0.275153	0	0.0378503	0.0464405	0.0805326	0	0	0	0.727746	0	0.586277	0.816869	2.42994	0.63916	0.161065	0	0	3.02964	0	0.0805326	0.221465	0	2.07532	1.42838	0	6.54327	0.217975
28	217	inulin	0	0	0	0	0.0396816	0	0	0	0	0	0	0	0.115949	1.21606	0	0	0.148877	0	0	0.198971	0.540627	0	0.056286	0.119326	0.074579	0	0	0.154224	1.02863	0	0.553573	0.998514	4.70861	0.69457	0.0486874	0	0	2.43803	1.17666	0	3.16412	0	0.493066	0.166607	1.48933	2.21091	0.708078
29	-7	inulin	0	0	0	0	0	0	0.282775	0.272708	0	0.152521	0.152521	0	0.0808363	0.416993	0	0	0.125678	0	0	0	0	0	0	0	0.0863271	0	0.327006	0	0	0	0.655537	0.859	3.75508	1.31077	0	0.0747355	0	1.83605	0	0.043011	3.79229	0.960274	0.0610085	1.96142	0.297417	1.40991	0.549077
29	7	inulin	0	0	0	0	0	0	0.240088	0.281494	0	0.231422	0.254853	0.0452573	0	0.728289	0.0555285	0	0.0908356	0	0	0.0641947	0	0	0.0452573	0.0718981	0.0908356	0	0.3428	0	0	0	1.10768	0.820088	3.37343	1.77081	0	0.0786386	0	1.77627	0	0.0641947	3.66809	1.32273	0.222435	1.65462	0.475041	1.36446	0.430747
29	35	inulin	0	0	0	0	0	0	0	0.410798	0	0.241687	0	0.0609503	0.0997048	0.564759	0	0	0.0496762	0	0	0	0	0	0	0.0496762	0.0863168	0	0.0789183	0.0704627	0	0	0.569339	0.597876	3.93851	1.06328	0	0.0704627	0	1.63333	0	0.121901	3.05738	0.544677	0.176157	0.169111	0.673976	1.74043	0.390716
29	63	inulin	0	0	0	0	0	0	0.081558	0.19697	0	0.081558	0	0	0.0532435	0.119106	0	0	0	0	0	0	0	0	0	0	0.102178	0	0.160038	0	0.043395	0	0.472729	0.764491	2.31871	0.730945	0	0.0689396	0	1.16859	0	0.199432	3.75536	1.53698	0.160038	1.57484	0.709093	1.72011	0.389324
29	91	inulin	0	0	0	0	0.0419527	0	0	0.16305	0	0.288611	0	0	0.0987822	0.428155	0	0	0	0	0	0.0514738	0	0	0	0.0419527	0.0940216	0	0.139545	0	0	0	0.513548	1.05983	2.95781	1.50435	0.0419527	0.0728965	0	1.90364	0	0.350796	4.61182	0.884577	0.136272	0.895585	0.987822	1.47786	0.806027
29	147	inulin	0	0	0.0429538	0	0.0429538	0	0	0.109974	0.0429538	0.239749	0	0.680558	0.091391	0.113934	0	0	0.323829	0	0	0	0	0	0	0	0	0.105404	0.105404	0	0	0	0.572412	1.05404	4.25395	1.52196	0	0.164199	0	1.59812	0	0.139524	3.55084	1.19661	0.132822	0.775605	0.525803	1.17559	0.869737
29	217	inulin	0	0	0	0	0.0563193	0	0	0.620164	0	0.298525	0	0	0.112639	0.855207	0	0	0.156262	0	0	0.065109	0	0	0	0.134125	0.0459019	0	0.175469	0	0	0	0.627977	1.17392	3.53347	2.02261	0	0.0729221	0	1.31553	0.635464	0.22072	3.4485	0.320662	0.134125	0.169284	0.350612	0.708712	0.66574
[truncated: 193 more columns]
