# Supplementary material for: Flexibility of Gut Microbiota in Ageing Individuals during Dietary Fiber Long‐Chain Inulin Intake
Source: Mol Nutr Food Res. 2021 Jan 25;65(4):2000390. doi: 10.1002/mnfr.202000390 (PMC8138623; doi:10.1002/mnfr.202000390)
Supplement: Supplementary file 3 — Supporting Table 3 [file MNFR-65-2000390-s001.xlsx]

## Sheet: All
		Control	Inulin					Control	Inulin					Control	Inulin					Control	Inulin					Control	Inulin					Control	Inulin					Control	Inulin
	Taxa	-7	-7	Fold Change	P (rank test)	Adjusted P (Bonferroni)	FDR	7	7	Fold Change	P (rank test)	Adjusted P (Bonferroni)	FDR	35	35	Fold Change	P (rank test)	Adjusted P (Bonferroni)	FDR	63	63	Fold Change	P (rank test)	Adjusted P (Bonferroni)	FDR	91	91	Fold Change	P (rank test)	Adjusted P (Bonferroni)	FDR	147	147	Fold Change	P (rank test)	Adjusted P (Bonferroni)	FDR	217	217	Fold Change	P (rank test)	Adjusted P (Bonferroni)	FDR
Phylum	Actinobacteria	21.2821	22.6896	-1.007	0.94	1	0.94	24.6666	23.5695	1.055	0.94	1	1	23.9679	22.8426	1.049	0.88	1	0.88	23.8584	25.4862	-1.073	0.54	1	0.87	22.999	22.6827	1.083	0.88	1	1	23.1551	21.9763	1.072	1	1	1	22.363	23.5139	1.003	1	1	1
	Bacteroidetes	4.64233	7.80614	-1.589	0.72	1	0.94	5.14981	9.54369	-1.839	0.61	1	1	3.91497	8.90728	-2.276	0.2	1	0.47	5.90933	7.06755	-1.201	1	1	1	4.85897	6.00016	-1.156	0.65	1	0.98	3.77861	8.70558	-2.265	0.38	1	0.76	5.91866	7.56237	-1.212	0.34	1	0.45
	Firmicutes	70.1711	68.6818	1.081	0.19	0.76	0.38	68.4783	65.8998	1.047	0.98	1	1	70.5748	67.2967	1.048	0.8	1	0.88	68.3065	66.6758	1.02	0.65	1	0.87	70.3759	70.6562	1.064	0.45	1	0.9	72.1299	68.7154	1.068	0.72	1	0.96	70.2745	68.11	1.088	0.34	1	0.45
	Fusobacteria																									0.191834	0	11.03	0.037	0.22	0.22
	Lentisphaerae							0.0150689	0.146787	-9.894	1	1	1	0	0.163189	-9.041	0.17	1	0.47
	Proteobacteria	3.90447	0.82252	5.026	0.085	0.34	0.34	1.69023	0.84023	2.028	0.41	1	1	1.36497	0.499846	2.731	0.057	0.4	0.4	1.92581	0.770414	2.491	0.13	0.52	0.52	1.4666	0.515546	3.039	0.14	0.84	0.42	0.936406	0.602744	1.582	0.15	0.6	0.6	1.44382	0.813681	1.871	0.022	0.088	0.088
	Synergistetes													0.104108	0.0873766	1.191	0.71	1	0.88
	Verrucomicrobia													0.073261	0.203022	-2.777	0.28	1	0.49							0.107675	0.14541	-1.266	1	1	1
Family	Acidaminococcaceae	0.167741	0.156187	1.17	0.57	1	0.94	0.459635	0.267295	1.819	0.42	1	0.92	0.187108	0.375241	-1.904	0.78	1	0.88	0.241133	0.26684	-1.037	0.79	1	0.98	0.170833	0.222138	-1.131	0.33	1	0.74	0.24265	0.202038	1.278	0.89	1	0.95	0.674962	0.448152	1.67	0.62	1	0.91
	Actinomycetaceae	0.827561	0.832099	1.082	0.4	1	0.78	0.897714	0.81196	1.171	0.38	1	0.92	0.815303	0.759947	1.128	0.37	1	0.79	0.869069	0.706496	1.314	0.11	1	0.64	0.843758	0.855512	1.132	0.29	1	0.74	0.822488	0.845069	1.037	0.54	1	0.92	0.857384	0.633835	1.501	0.0035	0.084	0.084
	Akkermansiaceae													0.0366501	0.106825	-2.777	0.28	1	0.79							0.0532706	0.0773265	-1.266	1	1	1
	Atopobiaceae	0.445658	0.448364	1.081	0.9	1	0.98	0.528738	0.522502	1.071	0.93	1	1	0.514387	0.498293	1.085	0.54	1	0.79	0.450032	0.617108	-1.285	0.62	1	0.98	0.662515	0.526523	1.445	0.32	1	0.74	0.92459	0.4175	2.356	0.21	1	0.89	0.609541	0.471188	1.435	0.63	1	0.91
	Bacteroidaceae	1.61551	2.60603	-1.483	0.65	1	0.98	1.86897	3.25791	-1.645	0.44	1	0.92	1.33483	3.1811	-2.266	0.12	1	0.79	2.15718	2.86902	-1.245	0.89	1	0.98	1.4977	2.30011	-1.338	0.69	1	1	1.28321	2.90639	-2.127	0.31	1	0.92	2.0815	2.24146	1.03	0.17	1	0.72
	Bifidobacteriaceae	0.317531	0.297563	1.162	0.28	1	0.71	0.325865	0.456014	-1.321	0.62	1	0.94	0.363286	0.561171	-1.468	0.34	1	0.79	0.336594	0.532355	-1.48	0.87	1	0.98	0.407796	0.353593	1.324	0.54	1	1	0.395172	0.35172	1.195	0.59	1	0.92
	Bifidobacteriaceae	0.317531	0.297563	1.162	0.28	1	0.71	0.325865	0.456014	-1.321	0.62	1	0.94	0.363286	0.561171	-1.468	0.34	1	0.79	0.336594	0.532355	-1.48	0.87	1	0.98	0.407796	0.353593	1.324	0.54	1	1	0.395172	0.35172	1.195	0.59	1	0.92
	Carnobacteriaceae	0.175168	0.167632	1.138	0.75	1	0.98	0.195899	0.130961	1.583	0.39	1	0.92	0.137598	0.151449	-1.046	0.42	1	0.79	0.229355	0.149642	1.634	0.15	1	0.64	0.153689	0.215811	-1.226	0.98	1	1	0.201053	0.143642	1.494	0.41	1	0.92
	Catabacteriaceae																			0.0526897	0.0125805	4.53	0.63	1	0.98	0.0318399	0.0688909	-1.881	0.82	1	1
	Christensenellaceae	0.129365	0.279386	-1.99	0.12	1	0.49	0.128064	0.255207	-1.878	0.15	1	0.92	0.211542	0.273824	-1.232	0.27	1	0.79	0.178525	0.296636	-1.555	0.25	1	0.92	0.176956	0.312118	-1.537	0.34	1	0.74	0.182775	0.348364	-1.79	0.35	1	0.92
	Clostridiaceae	2.6628	2.93995	-1.015	0.72	1	0.98	2.65447	3.15382	-1.122	0.77	1	0.94	3.38595	2.97083	1.199	0.34	1	0.79	3.73105	2.73991	1.455	0.27	1	0.92	2.7315	2.26215	1.387	0.11	1	0.74	3.05423	3.14803	1.033	0.58	1	0.92	2.96027	3.62151	-1.102	0.92	1	0.92
	Clostridiales_Family_XIII._Incertae_Sedis	0.0866556	0.0881917	1.072	0.9	1	0.98	0.163567	0.0591005	2.93	0.49	1	0.92							0.128935	0.0516464	2.655	0.51	1	0.96	0.1592	0.101227	1.803	0.94	1	1	0.137396	0.0798754	1.832	0.82	1	0.95
	Coriobacteriaceae	10.2247	11.028	1.008	0.91	1	0.98	11.7565	12.0672	1.032	0.89	1	1	11.3036	11.5804	1.026	0.88	1	0.93	11.2694	12.7726	-1.061	0.69	1	0.98	10.8997	11.4556	1.092	0.84	1	1	10.8965	10.7738	1.077	1	1	1	10.717	12.0101	-1.01	0.88	1	0.92
	Corynebacteriaceae	0.15598	0.211391	-1.245	0.43	1	0.79	0.161665	0.183346	-0.00107	0.64	1	0.94	0.137598	0.142659	1.012	0.71	1	0.85	0.133894	0.250286	-1.749	0.6	1	0.98	0.127972	0.226356	-1.537	0.8	1	1	0.116598	0.340981	-2.741	0.16	1	0.89	0.114486	0.293882	-2.309	0.58	1	0.91
	Eggerthellaceae	2.3787	2.62892	-1.016	0.94	1	0.98	3.09382	2.2982	1.426	0.17	1	0.92	2.7031	2.14935	1.322	0.38	1	0.79	2.35616	2.60417	-1.035	0.73	1	0.98	2.50923	2.42524	1.188	0.34	1	0.74	2.65024	2.76812	1.02	0.76	1	0.92	2.78477	2.43831	1.267	0.22	1	0.72
	Enterobacteriaceae	1.83091	0.337956	5.891	0.098	1	0.49	0.799447	0.364005	2.327	0.27	1	0.92	0.572255	0.131841	4.56	0.027	0.94	0.34	0.805222	0.231747	3.708	0.034	1	0.64	0.555974	0.166603	3.827	0.36	1	0.74	0.363029	0.185257	2.088	0.11	1	0.89	0.578089	0.311333	2.058	0.027	0.65	0.32
	Enterococcaceae	0.766902	0.259189	3.214	0.064	1	0.49	0.853335	0.229014	3.946	0.22	1	0.92	0.198682	0.127109	1.644	0.35	1	0.79	0.301261	0.222477	1.444	0.12	1	0.64	0.554137	0.133564	4.769	0.43	1	0.84	0.322692	0.370515	-1.078	0.63	1	0.92	0.147196	0.399288	-2.444	0.75	1	0.91
	Erysipelotrichaceae	4.50671	3.83331	1.279	0.87	1	0.98	4.70222	4.78915	1.04	0.77	1	0.94	5.07893	4.55698	1.172	0.51	1	0.79	4.78298	5.07658	1.006	0.89	1	0.98	4.97927	3.47477	1.645	0.29	1	0.74	4.38912	3.28429	1.423	0.17	1	0.89	5.19211	3.60406	1.599	0.24	1	0.72
	Eubacteriaceae	10.9075	11.1175	1.067	0.33	1	0.73	10.952	12.0988	-1.043	0.94	1	1	9.74827	12.5574	-1.225	0.19	1	0.79	10.4673	12.2726	-1.098	0.5	1	0.96	10.8213	11.4703	1.083	0.36	1	0.74	11.8936	11.9222	1.062	0.69	1	0.92	10.461	11.9277	-1.027	0.92	1	0.92
	Fusobacteriaceae																									0.0949074	0	11.03	0.037	1	0.68
	Lachnospiraceae	24.6591	25.8826	1.036	0.76	1	0.98	25.2869	25.4401	1.053	0.54	1	0.92	24.9825	25.4035	1.034	0.72	1	0.85	21.5079	26.478	-1.153	0.35	1	0.96	25.1162	28.6579	1.006	1	1	1	25.9509	27.4651	1.006	0.96	1	0.99	25.9845	27.4329	1.051	0.54	1	0.91
	Lactobacillaceae	4.43986	0.761411	6.342	0.0031	0.1	0.1	3.10269	1.07926	3.046	0.098	1	0.92	3.0561	0.735607	4.369	0.3	1	0.79	3.05848	1.39379	2.344	0.14	1	0.64	3.04194	1.17044	2.985	0.59	1	1	2.94205	1.03771	3.019	0.84	1	0.95	2.84264	0.817423	3.858	0.68	1	0.91
	Leuconostocaceae	0.289677	0.185809	1.694	0.3	1	0.71	0.424766	0.347215	1.297	0.19	1	0.92	0.340781	0.21027	1.705	0.093	1	0.79	0.299401	0.248962	1.283	0.72	1	0.98	0.222267	0.246039	1.038	0.31	1	0.74	0.221851	0.206065	1.144	0.38	1	0.92	0.298795	0.273638	1.212	0.76	1	0.91
	Listeriaceae																															0	0.0644373	-6.793	0.36	1	0.92
	Oscillospiraceae	0.562024	1.04147	-1.704	0.4	1	0.78	1.07459	0.799199	1.425	0.98	1	1	1.07957	0.93844	1.21	0.57	1	0.8	0.692404	0.869381	-1.176	0.43	1	0.96	1.07398	1.06711	1.156	0.63	1	1	0.961145	1.12967	-1.104	0.74	1	0.92	1.16561	1.05895	1.221	0.84	1	0.92
	Pasteurellaceae	0.200546	0.0632826	3.458	0.15	1	0.49	0.0824172	0.0577573	1.513	0.39	1	0.92	0.125382	0.0709915	1.868	0.45	1	0.79	0.220057	0.16752	1.405	0.98	1	0.98	0.161037	0.0541285	3.424	0.36	1	0.74	0.0831942	0.054369	1.642	0.74	1	0.92
	Peptoniphilaceae	0.117604	0.431534	-3.373	0.3	1	0.71	0.181952	0.207523	-1.078	0.76	1	0.94	0.0668703	0.118995	-1.702	0.63	1	0.85	0.20394	0.0887259	2.455	0.93	1	0.98	0.210021	0.140594	1.718	0.67	1	1	0.102102	0.066451	1.64	0.21	1	0.89
	Peptostreptococcaceae	1.6836	2.74	-1.496	0.069	1	0.49	1.40616	2.03225	-1.364	0.47	1	0.92	2.22151	1.66796	1.4	0.51	1	0.79	2.75908	1.77253	1.663	0.44	1	0.96	2.27717	2.24809	1.163	0.96	1	1	2.29477	1.90694	1.282	0.88	1	0.95	2.04061	2.67006	-1.179	0.47	1	0.91
	Porphyromonadaceae	0.589877	1.37471	-2.142	0.15	1	0.49	0.796911	1.43789	-1.704	0.23	1	0.92	0.570969	1.57195	-2.618	0.029	1	0.34	0.782286	1.16668	-1.397	0.47	1	0.96	0.705989	1.16411	-1.437	0.36	1	0.74	0.517442	1.35587	-2.461	0.12	1	0.89	0.929723	1.42752	-1.384	0.72	1	0.91
	Prevotellaceae	0.410995	1.747	-3.908	0.8	1	0.98	0.604816	2.26395	-3.532	0.53	1	0.92	0.36843	2.01548	-5.205	0.53	1	0.79	0.71286	1.18919	-1.562	0.87	1	0.98	0.806407	0.831611	1.113	0.81	1	1	0.418492	2.26739	-5.087	0.41	1	0.92	0.903304	2.07253	-2.068	0.6	1	0.91
	Propionibacteriaceae													0.108021	0.0290727	3.875	0.82	1	0.9							0.0563322	0.0934947	-1.443	0.67	1	1
	Rikenellaceae	1.25279	1.25084	1.09	0.98	1	0.98	1.12658	1.6622	-1.393	0.5	1	0.92	1.06349	1.33396	-1.193	0.48	1	0.79	1.17157	1.23686	1.011	0.98	1	0.98	1.19706	1.08819	1.263	0.76	1	1	1.01976	1.26861	-1.168	0.72	1	0.92	1.25431	1.48337	-1.065	0.76	1	0.91
	Ruminococcaceae	16.0202	18.2678	-1.048	0.76	1	0.98	16.7681	16.5051	1.076	0.38	1	0.92	16.5735	17.7776	-1.02	1	1	1	17.046	15.7005	1.16	0.098	1	0.64	16.4998	17.8294	1.062	0.19	1	0.74	16.3621	16.016	1.088	0.24	1	0.91	16.6325	16.8113	1.098	0.31	1	0.83
	Staphylococcaceae	0.099654	0.0895382	1.214	0.54	1	0.94	0.259931	0.0564141	4.863	0.73	1	0.94							0.0731456	0.0635648	1.223	0.85	1	0.98	0.090009	0.293841	-2.842	0.82	1	1	0.0630259	0.489321	-7.268	0.71	1	0.92
	Streptococcaceae	7.67336	4.66608	1.789	0.19	1	0.57	5.05281	3.30425	1.62	0.098	1	0.92	7.25285	4.17971	1.825	0.19	1	0.79	7.91027	4.16879	2.027	0.077	1	0.64	6.18001	4.41956	1.605	0.091	1	0.74	6.55973	4.32401	1.616	0.15	1	0.89	5.88657	3.84838	1.698	0.072	1	0.49
	Sutterellaceae	0.105844	0.0370271	3.132	0.11	1	0.49	0.103339	0.06313	1.722	0.71	1	0.94	0.140813	0.0703154	2.112	0.73	1	0.85	0.0973209	0.0688619	1.51	0.74	1	0.98	0.134095	0.0597523	2.582	0.25	1	0.74	0.0794126	0.0979984	-1.158	0.72	1	0.92
	Synergistaceae													0.0520817	0.0459755	1.191	0.71	1	0.85
	unclassified_Clostridiales	1.70216	1.20978	1.53	0.1	1	0.49	1.97865	1.11955	1.872	0.022	0.75	0.75	2.03633	1.33194	1.608	0.014	0.49	0.34	2.0208	1.30573	1.653	0.077	1	0.64	1.9606	1.19153	1.89	0.014	0.52	0.52	1.72124	1.15786	1.583	0.027	0.92	0.89	1.83995	1.46522	1.394	0.081	1	0.49
	Unknown	0.254396	0.143396	1.926	0.11	1	0.49	0.138207	0.169242	-1.158	0.8	1	0.94	0.184536	0.134546	1.444	1	1	1	0.194022	0.12713	1.636	0.41	1	0.96	0.202061	0.192613	1.202	0.96	1	1	0.180254	0.173847	1.104	0.76	1	0.92
	Veillonellaceae	2.73894	2.87599	1.036	0.98	1	0.98	2.0617	2.43252	-1.114	0.79	1	0.94	3.0471	2.15341	1.488	0.52	1	0.79	2.7597	2.28105	1.292	0.46	1	0.96	2.63353	2.60379	1.161	0.34	1	0.74	2.64709	2.83054	-1.004	0.61	1	0.92	3.0433	2.23797	1.509	0.22	1	0.72
	Victivallaceae							0.00760774	0.0779052	-9.894	1	1	1	0	0.0858659	-9.041	0.17	1	0.79
Genus	Acetitomaculum	0.0652964	0.0647781	1.05	0.77	1	0.93	0.043695	0.129106	-2.817	0.45	1	1	0.0352489	0.066627	-1.808	0.6	1	0.84	0.053658	0.0529376	1.053	0.97	1	1	0.0630071	0.0523228	1.345	0.77	1	0.99	0.0656294	0.0968395	-1.43	1	1	1
	Acetivibrio	0.512082	0.465824	1.146	0.13	1	0.59	0.636755	0.333593	2	0.06	1	0.55	0.495488	0.469741	1.103	0.035	1	0.37	0.551573	0.278641	2.06	0.044	1	0.92	0.443739	0.460183	1.077	0.29	1	0.9	0.377271	0.784846	-2.019	0.16	1	0.61	0.514765	0.644616	-1.13	0.28	1	0.79
	Actinomyces	0.529098	0.50791	1.086	0.38	1	0.72	0.558899	0.500181	1.171	0.38	1	1	0.504701	0.47016	1.123	0.37	1	0.78	0.5496	0.435812	1.311	0.11	1	0.92	0.528645	0.520655	1.133	0.29	1	0.9	0.512853	0.51013	1.037	0.54	1	0.94	0.525709	0.392488	1.485	0.0038	0.25	0.25
	Adlercreutzia	0.292053	0.733189	-2.408	0.093	1	0.49	0.32096	0.586391	-1.743	0.057	1	0.55	0.233524	0.542654	-2.223	0.033	1	0.37	0.362192	0.598729	-1.59	0.08	1	0.92	0.356528	0.668617	-1.68	0.29	1	0.9	0.314392	0.71799	-2.215	0.08	1	0.61	0.278684	0.628154	-2.033	0.1	1	0.46
	Akkermansia													0.0228317	0.066208	-2.777	0.28	1	0.78							0.0334245	0.0471763	-1.266	1	1	1
	Alistipes	0.800969	0.766609	1.09	0.98	1	1	0.705873	1.03076	-1.393	0.5	1	1	0.66252	0.826761	-1.193	0.48	1	0.81	0.745689	0.76657	1.011	0.98	1	1	0.751091	0.663899	1.263	0.76	1	0.99	0.635859	0.765802	-1.168	0.72	1	0.94	0.779378	0.920138	-1.065	0.76	1	0.97
	Allisonella	0.0712324	0.0891214	1.09	0.89	1	1	0.111621	0.0666353	1.763	0.89	1	1	0.0933295	0.0871598	1.123	0.92	1	0.97	0.0789088	0.124342	-1.511	0.86	1	1	0.0987368	0.0639024	1.719	0.55	1	0.94	0.0774192	0.102512	-1.283	0.53	1	0.94
	Anaerococcus	0.0197868	0.0920096	-4.477	1	1	1	0.0544201	0.0395647	1.451	0.36	1	1							0.0583925	0.0114903	5.212	0.97	1	1	0.0845218	0.0304501	3.111	0.15	1	0.87
	Anaerofilum	0.0827087	0.133682	-1.549	0.22	1	0.67	0.0881845	0.137019	-1.483	0.43	1	1	0.102542	0.127807	-1.19	0.37	1	0.78	0.0879834	0.116134	-1.268	0.58	1	0.92	0.0660806	0.146246	-1.988	0.082	1	0.87	0.110037	0.153971	-1.358	0.38	1	0.88
	Anaerofustis	0.15315	0.208775	-1.307	0.055	1	0.44	0.173588	0.203654	-1.12	0.16	1	0.81	0.15141	0.229214	-1.449	0.19	1	0.75	0.1302	0.1781	-1.315	0.18	1	0.92	0.124478	0.193852	-1.396	0.19	1	0.88	0.172523	0.26094	-1.468	0.17	1	0.61
	Anaerostipes	1.88291	2.99464	-1.525	0.068	1	0.44	2.56251	3.94398	-1.468	0.077	1	0.55	2.46262	4.62031	-1.793	0.014	1	0.37	1.88711	4.97121	-2.533	0.0019	0.18	0.18	1.92863	2.9468	-1.369	0.14	1	0.87	2.01879	3.06321	-1.471	0.05	1	0.6	2.59259	3.2651	-1.136	0.8	1	0.97
	Anaerotruncus	0.127823	0.18897	-1.417	0.25	1	0.67	0.151741	0.199906	-1.256	0.59	1	1	0.149007	0.201138	-1.292	0.96	1	0.98	0.200034	0.201081	1.036	0.43	1	0.92	0.139845	0.184416	-1.183	0.72	1	0.98	0.121827	0.169773	-1.35	0.92	1	0.99
	Asaccharobacter	0.3526	0.286344	1.284	0.98	1	1	0.492165	0.156593	3.295	0.72	1	1	0.45383	0.155044	3.06	0.7	1	0.86	0.432026	0.197798	2.271	0.3	1	0.92	0.335014	0.333236	1.123	0.93	1	1	0.355264	0.474068	-1.294	0.68	1	0.94	0.570658	0.237832	2.657	0.32	1	0.79
	Atopobium	0.16423	0.109339	1.568	0.22	1	0.67	0.134263	0.131605	1.068	0.51	1	1	0.121769	0.116492	1.096	0.35	1	0.78	0.137696	0.116545	1.23	0.62	1	0.92	0.142919	0.121801	1.307	0.27	1	0.9	0.14187	0.0911669	1.607	0.16	1	0.61
	Bacteroides	1.03287	1.59717	-1.483	0.65	1	0.89	1.17103	2.0203	-1.645	0.44	1	1	0.831554	1.97157	-2.266	0.12	1	0.75	1.37301	1.77813	-1.245	0.89	1	1	0.939728	1.40328	-1.338	0.69	1	0.97	0.800129	1.75446	-2.127	0.31	1	0.8	1.29336	1.39104	1.03	0.17	1	0.65
	Barnesiella	0.18283	0.61271	-3.213	0.012	1	0.22	0.272498	0.589306	-2.062	0.06	1	0.55	0.166631	0.596291	-3.422	0.0029	0.26	0.26	0.254481	0.468642	-1.772	0.26	1	0.92	0.260097	0.452463	-1.558	0.14	1	0.87	0.163091	0.390194	-2.32	0.017	1	0.47	0.23569	0.635519	-2.434	0.081	1	0.44
	Bifidobacterium	0.203012	0.182369	1.162	0.28	1	0.67	0.20338	0.282784	-1.324	0.62	1	1	0.226314	0.347801	-1.468	0.34	1	0.78	0.21187	0.329937	-1.497	0.83	1	1	0.25587	0.215724	1.324	0.54	1	0.94	0.246405	0.212318	1.195	0.59	1	0.94
	Blautia	10.8784	11.2755	1.006	0.76	1	0.93	11.4223	10.71	1.118	0.41	1	1	10.8655	10.6917	1.063	0.45	1	0.81	9.1483	10.8239	-1.138	0.38	1	0.92	11.0977	12.4314	-1.003	0.58	1	0.94	11.1032	10.6345	1.076	0.51	1	0.93	11.3494	12.3395	1.019	0.84	1	0.97
	Brochothrix																															0	0.0388979	-6.793	0.36	1	0.86
	Butyricicoccus	0.0522371	0.0837576	-1.532	0.85	1	0.97	0.117579	0.0845435	1.459	0.084	1	0.55	0.145802	0.0393895	3.883	0.33	1	0.78	0.0867997	0.0447302	2.013	1	1	1	0.195937	0.0720511	3.026	0.42	1	0.91	0.0463729	0.147893	-3.104	0.86	1	0.99
	Butyricimonas	0.0617347	0.151011	-2.343	0.9	1	1	0.102485	0.19116	-1.78	0.88	1	1	0.0520723	0.181862	-3.344	0.21	1	0.77	0.0875888	0.112441	-1.232	0.72	1	0.97	0.0680016	0.0866328	-1.144	0.91	1	1	0.0550187	0.143436	-2.533	0.61	1	0.94	0.102015	0.141226	-1.247	0.26	1	0.77
	Butyricimonas	0.0617347	0.151011	-2.343	0.9	1	1	0.102485	0.19116	-1.78	0.88	1	1	0.0520723	0.181862	-3.344	0.21	1	0.77	0.0875888	0.112441	-1.232	0.72	1	0.97	0.0680016	0.0866328	-1.144	0.91	1	1	0.0550187	0.143436	-2.533	0.61	1	0.94	0.102015	0.141226	-1.247	0.26	1	0.77
	Butyrivibrio	0.202221	0.190208	1.109	0.66	1	0.9	0.303084	0.141184	2.25	0.51	1	1	0.401357	0.139959	3.002	0.41	1	0.79	0.265923	0.173586	1.594	0.97	1	1	0.338471	0.202	1.87	0.38	1	0.9	0.332077	0.126823	2.696	0.4	1	0.89	0.371709	0.207941	1.981	0.55	1	0.97
	Catabacter																			0.0335363	0.00779701	4.53	0.63	1	0.92	0.0199779	0.0420298	-1.881	0.82	1	0.99
	Catenibacterium	0.430956	0.42704	1.052	0.53	1	0.8	0.358299	0.993699	-2.646	0.3	1	1	0.357296	0.696441	-1.864	0.6	1	0.84	0.367321	0.924562	-2.42	0.64	1	0.92	0.499831	0.287346	1.943	1	1	1	0.633894	0.5859	1.116	0.71	1	0.94	0.692998	0.25906	2.963	0.55	1	0.97
	Christensenella	0.0827087	0.171229	-1.99	0.12	1	0.59	0.0802399	0.158259	-1.878	0.15	1	0.8	0.131783	0.16971	-1.232	0.27	1	0.78	0.113629	0.183845	-1.555	0.25	1	0.92	0.111031	0.190421	-1.537	0.34	1	0.9	0.113967	0.210292	-1.79	0.35	1	0.86
	Cloacibacillus													0.032445	0.0284946	1.191	0.71	1	0.86
	Clostridium	1.31345	1.22171	1.121	0.5	1	0.8	1.14044	1.14155	1.048	0.81	1	1	1.49568	1.36648	1.145	0.48	1	0.81	1.69299	1.16422	1.512	0.44	1	0.92	1.14104	0.872332	1.46	0.36	1	0.9	1.40298	1.27188	1.138	0.42	1	0.89	1.1464	1.68995	-1.33	0.76	1	0.97
	Collinsella	6.40735	6.68617	-1.001	0.94	1	1	7.19975	7.41193	1.018	0.94	1	1	6.92481	7.10478	1.02	0.8	1	0.92	6.99251	7.87252	-1.082	0.61	1	0.92	6.71602	6.94692	1.079	0.96	1	1	6.6329	6.44408	1.061	0.96	1	1	6.56765	7.42218	-1.02	0.84	1	0.97
	Coprobacillus							0.0595841	0	10.66	0.03	1	0.55													0.0115257	0.0420298	-3.294	1	1	1	0.0043229	0.0733387	-16.63	0.052	1	0.6
	Coprococcus	4.86992	5.08281	-1.001	1	1	1	4.89384	4.769	1.076	0.61	1	1	4.79345	4.9392	1.015	0.76	1	0.9	4.28159	5.25519	-1.18	0.57	1	0.92	4.792	5.81984	-1.088	0.92	1	1	5.53606	5.46759	1.044	0.42	1	0.89	4.90766	5.20025	1.046	0.84	1	0.97
	Corynebacterium	0.0997254	0.129556	-1.245	0.43	1	0.76	0.101293	0.113696	-1.07	0.64	1	1	0.085719	0.088417	1.012	0.71	1	0.86	0.0852216	0.15512	-1.749	0.6	1	0.92	0.0802957	0.138098	-1.537	0.8	1	0.99	0.0727033	0.205835	-2.741	0.16	1	0.61	0.0711368	0.182381	-2.309	0.58	1	0.97
	Corynebacterium	0.0997254	0.129556	-1.245	0.43	1	0.76	0.101293	0.113696	-1.07	0.64	1	1	0.085719	0.088417	1.012	0.71	1	0.86	0.0852216	0.15512	-1.749	0.6	1	0.92	0.0802957	0.138098	-1.537	0.8	1	0.99	0.0727033	0.205835	-2.741	0.16	1	0.61	0.0711368	0.182381	-2.309	0.58	1	0.97
	Dialister	1.58255	1.61821	1.02	0.96	1	1	1.18334	1.3781	-1.111	1	1	1	1.76084	1.17372	1.57	0.59	1	0.84	1.61645	1.23357	1.363	0.21	1	0.92	1.52562	1.49763	1.137	0.39	1	0.9	1.54013	1.55875	1.019	0.27	1	0.78	1.66624	1.24894	1.479	0.33	1	0.79
	Dorea	6.74333	5.40959	1.3	0.2	1	0.67	5.46466	6.13378	-1.071	0.65	1	1	6.51344	5.25473	1.297	0.17	1	0.75	5.06792	5.73983	-1.089	0.65	1	0.92	6.14435	6.14535	1.116	0.61	1	0.94	6.65962	6.03363	1.138	0.48	1	0.91	6.64426	5.5022	1.338	0.057	1	0.34
	Eggerthella	0.151171	0.407235	-2.582	0.065	1	0.44	0.26654	0.315268	-1.128	0.55	1	1	0.164228	0.249746	-1.454	0.5	1	0.81	0.161763	0.347993	-2.068	0.87	1	1	0.152139	0.25947	-1.528	0.6	1	0.94	0.152087	0.406402	-2.595	0.35	1	0.86	0.225136	0.31581	-1.264	0.82	1	0.97
	Eisenbergiella	0.631594	1.47876	-2.246	0.044	1	0.44	0.849669	0.794209	1.121	0.69	1	1	0.88603	0.793238	1.169	0.72	1	0.86	1.13195	1.35217	-1.148	0.81	1	1	1.03654	0.908358	1.274	0.34	1	0.9	0.477091	1.64951	-3.353	0.04	1	0.6	1.31564	1.0618	1.373	0.19	1	0.65
	Enterococcus	0.489525	0.143584	3.559	0.028	1	0.38	0.534668	0.142016	3.946	0.22	1	0.88	0.123772	0.0787791	1.644	0.35	1	0.78	0.184252	0.137884	1.388	0.2	1	0.92	0.347692	0.0570404	6.785	0.32	1	0.9	0.201211	0.106159	1.954	0.29	1	0.8	0.0914616	0.247796	-2.444	0.75	1	0.97
	Enterorhabdus	0.0811258	0.0346583	2.448	0.13	1	0.59	0.0810344	0.0470612	1.809	0.36	1	1	0.117763	0.0175996	6.983	0.018	1	0.37	0.0749634	0.0250325	3.126	0.22	1	0.92	0.0902846	0.0669045	1.507	0.53	1	0.94	0.117111	0.0538898	2.248	0.15	1	0.61
	Erysipelatoclostridium	0.471717	0.745154	-1.514	1	1	1	0.459592	0.732155	-1.52	0.78	1	1	0.461841	0.541397	-1.121	0.39	1	0.79	0.5279	0.606526	-1.105	1	1	1	0.476011	0.437882	1.213	0.14	1	0.87	0.531323	0.52107	1.051	0.57	1	0.94	0.754363	0.631187	1.325	0.32	1	0.79
	Escherichia	1.13378	0.205887	5.747	0.2	1	0.67	0.497329	0.202821	2.572	0.17	1	0.82	0.354091	0.0745887	4.974	0.026	1	0.37	0.511724	0.1227	4.338	0.025	1	0.78	0.338471	0.0986413	3.838	0.48	1	0.94	0.226363	0.106969	2.18	0.11	1	0.61	0.354121	0.193212	2.03	0.027	1	0.3
	Eubacterium	6.97009	6.81036	1.067	0.33	1	0.67	6.85892	7.49897	-1.043	0.94	1	1	6.07043	7.7786	-1.225	0.19	1	0.75	6.65951	7.60373	-1.098	0.5	1	0.92	6.78825	6.99324	1.084	0.36	1	0.9	7.41338	7.19044	1.063	0.69	1	0.94	6.49808	7.39576	-1.027	0.92	1	0.97
	Faecalibacterium	3.75711	3.67048	1.067	0.91	1	1	4.19432	3.64828	1.205	0.19	1	0.87	3.87137	4.62241	-1.141	0.54	1	0.82	4.35932	3.58211	1.266	0.27	1	0.92	3.72434	3.64415	1.141	0.76	1	0.99	3.65442	3.60211	1.046	1	1	1	4.29322	4.15535	1.145	0.88	1	0.97
	Faecalicoccus	0.0312631	0.0127906	2.52	0.69	1	0.9	0.101293	0.00458118	0.02347	0.039	1	0.55	0.089324	0.0213709	4.323	0.9	1	0.97	0.0670725	0.0792013	-1.131	0.4	1	0.92	0.0610862	0.0428875	1.588	0.82	1	0.99	0.0876369	0.0465964	1.937	0.79	1	0.98
	Faecalitalea	0.0827087	0.115115	-1.336	0.48	1	0.8	0.107251	0.0874588	1.284	0.73	1	1	0.265168	0.115654	2.396	0.65	1	0.86	0.0216999	0.163737	-7.203	0.26	1	0.92	0.10181	0.165546	-1.455	0.42	1	0.91	0.121827	0.158428	-1.258	0.24	1	0.77	0.137974	0.061949	2.469	0.65	1	0.97
	Finegoldia	0.0233484	0.139046	-5.742	0.25	1	0.67
	Flavonifractor	0.266726	0.437768	-1.573	0.069	1	0.44	0.32811	0.390233	-1.135	0.96	1	1	0.408968	0.437894	-1.024	0.54	1	0.82	0.378368	0.43294	-1.1	0.98	1	1	0.319262	0.375266	-1.054	0.86	1	1	0.260946	0.398298	-1.481	0.13	1	0.61	0.377963	0.44274	-1.057	0.8	1	0.97
	Fusicatenibacter	4.84222	3.62675	1.392	0.068	1	0.44	3.87893	4.43791	-1.091	0.89	1	1	4.21785	4.41875	-1.001	0.65	1	0.86	4.05394	4.47836	-1.062	0.98	1	1	4.50501	4.73178	1.063	0.61	1	0.94	5.17411	5.24716	1.017	0.48	1	0.91	4.38	4.41484	1.1	0.34	1	0.79
	Fusobacterium																									0.0595494	0	11.03	0.037	1	0.87
	Gemella	0.162647	0.0849954	1.996	0.057	1	0.44	0.0854039	0.104951	-1.173	0.78	1	1	0.109752	0.0833885	1.377	0.88	1	0.97	0.123492	0.0787909	1.636	0.41	1	0.92	0.126014	0.111079	1.269	0.66	1	0.97	0.112395	0.104943	1.104	0.76	1	0.96
	Gemmiger	4.28305	5.56761	-1.247	0.15	1	0.62	4.74885	4.46956	1.114	0.35	1	1	4.58877	5.75842	-1.2	0.72	1	0.86	4.86236	5.18707	-1.026	0.89	1	1	4.78086	5.34464	-1.002	0.88	1	1	4.42861	4.80551	-1.052	0.92	1	0.99	4.91274	5.42855	1.003	0.92	1	0.97
	Gordonibacter	0.104474	0.201348	-1.845	0.4	1	0.72	0.0476673	0.12744	-2.556	0.15	1	0.8	0.10094	0.108531	-1.028	0.92	1	0.97	0.119152	0.116134	1.069	0.6	1	0.92	0.0925897	0.163401	-1.578	0.45	1	0.94	0.124185	0.182739	-1.425	0.68	1	0.94
	Granulicatella	0.111993	0.101912	1.148	0.73	1	0.92	0.0770621	0.0803788	1.002	0.82	1	1	0.0773073	0.088417	-1.095	0.41	1	0.79	0.145981	0.0869983	1.741	0.12	1	0.92	0.0964316	0.103788	1.036	0.54	1	0.94	0.123792	0.0854943	1.494	0.44	1	0.89
	Haemophilus	0.128218	0.0387843	3.458	0.15	1	0.62	0.0516396	0.0358165	1.513	0.39	1	1	0.0781084	0.043999	1.868	0.45	1	0.81	0.134145	0.103413	1.347	0.75	1	0.98	0.0968158	0.0330234	3.283	0.55	1	0.94	0.0518748	0.0328201	1.642	0.74	1	0.94
	Hespellia	0.51406	0.622612	-1.161	0.31	1	0.67	0.482234	0.586391	-1.159	0.73	1	1	0.61966	0.569472	1.138	0.7	1	0.86	0.496731	0.737844	-1.428	0.57	1	0.92	0.546318	0.624871	-1.025	1	1	1	0.524249	0.683955	-1.265	0.39	1	0.88	0.451054	0.720428	-1.441	0.26	1	0.77
	Holdemanella	2.4405	1.28978	1.972	0.25	1	0.67	2.45963	1.58217	1.63	0.34	1	1	2.46863	1.64556	1.569	0.27	1	0.78	2.25837	1.84092	1.276	0.39	1	0.92	2.57907	1.26132	2.283	0.18	1	0.87	2.01211	1.01297	2.048	0.18	1	0.62	2.28302	1.38237	1.83	0.29	1	0.79
	Holdemania	0.162647	0.364738	-2.15	0.012	1	0.22	0.293551	0.291113	1.056	1	1	1	0.202681	0.315116	-1.486	0.15	1	0.75	0.190959	0.329937	-1.661	0.17	1	0.92	0.182874	0.408718	-2.005	0.14	1	0.87	0.195316	0.375608	-1.865	0.022	1	0.47	0.213801	0.392488	-1.656	0.033	1	0.3
	Howardella	0.781182	0.116766	6.964	0.0066	0.63	0.22	0.981152	0.0857929	12	0.0077	0.74	0.37	0.847176	0.153787	5.764	0.0087	0.79	0.37	0.829332	0.160044	5.382	0.018	1	0.78	0.850596	0.159542	5.944	0.015	1	0.82	0.780872	0.134927	5.974	0.017	1	0.47	0.714886	0.110902	7.133	0.0094	0.61	0.3
	Hungatella	0.878929	0.807044	1.135	0.65	1	0.89	0.832191	1.19819	-1.373	0.44	1	1	0.99418	0.889198	1.169	0.94	1	0.98	1.12129	0.876549	1.331	0.69	1	0.94	0.875184	0.776693	1.258	0.8	1	0.99	0.887766	0.99919	-1.092	0.26	1	0.78	1.19955	1.01068	1.315	0.72	1	0.97
	Intestinibacter	0.617347	0.756294	-1.175	0.48	1	0.8	0.502493	0.685927	-1.302	0.85	1	1	0.745835	0.618081	1.262	0.51	1	0.81	1.07237	0.414063	2.693	0.12	1	0.92	0.745328	0.781411	1.065	0.68	1	0.97	0.811526	0.480956	1.74	0.59	1	0.94	0.773906	0.77328	1.109	0.98	1	1
	Intestinimonas	0.352205	0.410949	-1.118	0.73	1	0.92	0.34241	0.398979	-1.111	0.68	1	1	0.406164	0.479798	-1.129	0.63	1	0.86	0.529084	0.465769	1.182	0.59	1	0.92	0.402631	0.416009	1.08	0.76	1	0.99	0.337186	0.40316	-1.16	0.92	1	0.99	0.43073	0.600862	-1.259	0.74	1	0.97
	Lachnoclostridium	1.74955	2.21071	-1.212	0.26	1	0.67	2.24553	2.01697	1.167	0.65	1	1	2.04163	1.88274	1.135	0.48	1	0.81	2.43394	1.52739	1.658	0.19	1	0.92	2.29208	2.21385	1.156	0.72	1	0.98	1.92801	2.22893	-1.121	0.51	1	0.93	2.08955	2.14829	1.078	0.88	1	0.97
	Lachnospira	0.167396	0.091597	1.906	0.38	1	0.72	0.213311	0.0820447	2.727	0.033	1	0.55	0.197875	0.0808743	2.566	0.19	1	0.75	0.325499	0.087819	3.848	0.13	1	0.92	0.163665	0.0557538	3.283	0.089	1	0.87	0.207892	0.0583468	3.664	0.079	1	0.61	0.29471	0.0905409	3.604	0.037	1	0.3
	Lactobacillus	2.83861	0.46665	6.342	0.0031	0.29	0.22	1.94403	0.669268	3.046	0.098	1	0.59	1.90384	0.455494	4.374	0.3	1	0.78	1.94589	0.863827	2.343	0.14	1	0.92	1.90866	0.713649	2.986	0.59	1	0.94	1.83409	0.626418	3.018	0.84	1	0.99	1.7663	0.507289	3.858	0.68	1	0.97
	Lactococcus	0.516039	0.467475	1.15	0.26	1	0.67	0.434169	0.483939	-1.063	0.68	1	1	0.430998	0.410238	1.1	0.057	1	0.52	0.272236	0.420218	-1.484	0.44	1	0.92	0.283916	0.25561	1.24	0.17	1	0.87	0.31675	0.582658	-1.784	0.92	1	0.99	0.365065	0.60736	-1.501	0.84	1	0.97
	Lactonifactor	0.138507	0.309449	-2.141	0.012	1	0.22	0.19623	0.234056	-1.139	0.59	1	1	0.303621	0.203233	1.562	0.34	1	0.78	0.194905	0.196156	1.034	0.57	1	0.92	0.28699	0.280056	1.144	1	1	1	0.236187	0.294165	-1.207	0.47	1	0.91	0.266177	0.317543	-1.076	0.94	1	0.97
	Leuconostoc	0.167	0.108101	1.611	0.49	1	0.8	0.154124	0.152428	1.061	0.29	1	1	0.19427	0.130321	1.561	0.22	1	0.77	0.136118	0.138705	1.02	0.62	1	0.92	0.131009	0.1411	1.034	0.33	1	0.9	0.102571	0.121961	-1.156	0.44	1	0.89	0.176669	0.150324	1.301	1	1	1
	Marvinbryantia	0.0783556	0.0511623	1.603	0.32	1	0.67	0.158891	0.0370659	4.484	0.0049	0.47	0.37	0.0456634	0.0838075	-1.755	0.71	1	0.86	0.0840379	0.128446	-1.469	0.6	1	0.92	0.0948949	0.307075	-2.899	0.36	1	0.9	0.120648	0.156807	-1.262	0.68	1	0.94
	Megasphaera	0.112785	0	20.24	0.014	1	0.22	0.189875	0.00458118	0.04404	0.039	1	0.55	0.241936	0	42.81	0.037	1	0.37	0.142036	0.00697628	0.02156	0.29	1	0.92	0.142534	0	26.35	0.017	1	0.82	0.153659	0	27.73	0.017	1	0.47	0.231781	0.00563173	44.54	0.056	1	0.34
	Mitsuokella																									0.0288142	0	5.293	0.36	1	0.9
	Mobilitalea	0.5382	0.665935	-1.186	0.58	1	0.85	0.595047	0.640948	-1.028	0.64	1	1	0.523527	0.609281	-1.112	0.36	1	0.78	0.53224	0.651256	-1.176	0.37	1	0.92	0.48139	0.707215	-1.316	0.34	1	0.9	0.494775	0.769854	-1.51	0.11	1	0.61	0.43112	0.688804	-1.443	0.09	1	0.45
	Mogibacterium							0.102485	0.0312353	3.451	0.29	1	1							0.075358	0.0270844	2.879	0.39	1	0.92	0.0998894	0.0398854	2.797	0.18	1	0.87	0.085672	0.0247164	3.546	0.23	1	0.76
	Moryella	0	0.0693167	-11.92	0.37	1	0.72
	Murdochiella	0.00751898	0.0899466	-11.54	0.33	1	0.67													0.0366926	0.0106696	3.535	0.97	1	1
	Murimonas	2.24422	2.44589	-1.045	0.75	1	0.93	2.16211	2.42969	-1.072	0.54	1	1	2.41776	2.2825	1.108	0.36	1	0.78	2.02283	2.2398	-1.065	0.44	1	0.92	2.18835	2.51364	-1.029	0.54	1	0.94	2.33043	2.38371	1.008	0.92	1	0.99	2.18922	2.65731	-1.095	0.39	1	0.87
	Odoribacter	0.0977467	0.165865	-1.627	0.54	1	0.8	0.0937457	0.216981	-2.209	0.34	1	1	0.0885229	0.227537	-2.462	0.19	1	0.75	0.0867997	0.115724	-1.279	0.54	1	0.92	0.0945107	0.139384	-1.325	0.26	1	0.9	0.082921	0.166532	-1.943	0.31	1	0.8	0.152045	0.184114	-1.093	0.94	1	0.97
	Olsenella	0.178477	0.209188	-1.125	0.49	1	0.8	0.242706	0.245301	1.038	0.8	1	1	0.247544	0.233404	1.109	1	1	1	0.199245	0.321729	-1.552	0.3	1	0.92	0.330403	0.257754	1.431	0.87	1	1	0.492024	0.203809	2.489	0.71	1	0.94	0.301745	0.226569	1.474	0.55	1	0.97
	Oribacterium	0.067275	0.0424977	1.645	0.3	1	0.67													0.0816707	0.042268	2.005	0.6	1	0.92	0.0484079	0.0639024	-1.175	0.98	1	1
	Oscillibacter	0.359328	0.638291	-1.704	0.4	1	0.72	0.6733	0.4956	1.425	0.98	1	1	0.672533	0.581624	1.21	0.57	1	0.84	0.440706	0.538815	-1.176	0.43	1	0.92	0.673869	0.651033	1.156	0.63	1	0.95	0.599311	0.681929	-1.104	0.74	1	0.94	0.724267	0.657179	1.221	0.84	1	0.97
	Parabacteroides	0.225569	0.422089	-1.794	0.68	1	0.9	0.320165	0.529334	-1.578	0.2	1	0.87	0.215099	0.608443	-2.706	0.033	1	0.37	0.305772	0.458793	-1.442	0.6	1	0.92	0.242808	0.436595	-1.61	0.29	1	0.9	0.168986	0.559157	-3.21	0.25	1	0.78	0.379918	0.509455	-1.21	0.72	1	0.97
	Paraprevotella	0.0799386	0.148123	-1.78	0.82	1	0.95	0.0782538	0.327762	-4.004	0.44	1	1	0.110153	0.235918	-2.044	0.51	1	0.81	0.129805	0.276589	-2.045	0.84	1	1	0.106036	0.180985	-1.53	1	1	1	0.0986406	0.310778	-3.053	0.73	1	0.94	0.129375	0.287218	-1.999	0.89	1	0.97
	Parasutterella	0.0514456	0.00412599	12.87	0.24	1	0.67	0.0484617	0.0149929	3.405	0.48	1	1	0.0757051	0.00628557	0.01227	0.066	1	0.55							0.0756854	0.0197283	4.267	0.096	1	0.87	0.0377271	0.0421394	-1.083	0.65	1	0.94
	Parvibacter	0.0395736	0.02063	2.012	0.53	1	0.8	0.0337643	0.0241553	1.464	0.9	1	1	0.0524728	0.0243042	2.259	0.9	1	0.97							0.038419	0.037741	1.127	1	1	1	0.0499098	0.0226904	2.248	1	1	1
	Peptoniphilus	0.040365	0.12543	-2.984	1	1	1	0.0631591	0.0562235	1.178	0.73	1	1							0.0694398	0.00984886	7.492	0.56	1	0.92	0.0572443	0.0261614	2.439	0.21	1	0.89
	Peptostreptococcus	0.0265143	0.0490993	-1.783	0.8	1	0.94																			0.0722277	0.00471763	0.01729	0.052	1	0.87
	Phascolarctobacterium	0.101308	0.0845828	1.247	0.53	1	0.8	0.274484	0.165755	1.736	0.62	1	1	0.116562	0.210357	-1.723	0.98	1	0.99	0.144403	0.153068	-1.02	0.74	1	0.98	0.100658	0.124803	-1.112	0.26	1	0.9	0.151301	0.121961	1.278	0.89	1	0.99	0.419395	0.278121	1.67	0.62	1	0.97
	Porphyromonas	0.00435309	0.0693167	-15.42	1	1	1
	Prevotella	0.23942	1.0216	-4.092	0.78	1	0.93	0.357505	1.22192	-3.26	0.82	1	1	0.182253	1.18294	-6.207	0.91	1	0.97	0.413877	0.565489	-1.314	0.8	1	1	0.483695	0.413436	1.306	0.37	1	0.9	0.207892	1.2577	-5.869	0.66	1	0.94	0.503821	1.21385	-2.173	0.41	1	0.89
	Propionibacterium													0.0672934	0.0180186	3.875	0.82	1	0.93							0.0353455	0.0566115	-1.435	0.67	1	0.97
	Pseudobutyrivibrio	0.504959	0.408061	1.29	0.32	1	0.67	0.300701	0.374824	-1.189	1	1	1	0.395349	0.537206	-1.299	0.8	1	0.92	0.318003	0.221599	1.493	0.15	1	0.92	0.404168	0.367546	1.227	0.49	1	0.94	0.427181	0.451783	-1.025	0.82	1	0.99	0.541734	0.295016	2.033	0.18	1	0.65
	Pseudoflavonifractor	0.174519	0.241783	-1.327	0.2	1	0.67	0.187889	0.280285	-1.424	0.62	1	1	0.184256	0.244299	-1.266	0.46	1	0.81	0.252114	0.225293	1.165	0.41	1	0.92	0.226288	0.196425	1.286	0.59	1	0.94	0.186278	0.214344	-1.116	0.86	1	0.99	0.238816	0.264691	1.001	0.61	1	0.97
	Robinsoniella							0.104074	0.0129106	8.581	0.086	1	0.55	0.074904	0.00796172	9.928	0.082	1	0.62	0.0875888	0.0123111	7.379	0.088	1	0.92	0.10181	0.0120085	9.445	0.12	1	0.87	0.0628785	0.0287682	2.255	0.1	1	0.61
	Romboutsia	0.626845	1.03727	-1.587	0.21	1	0.67	0.539832	0.639282	-1.13	0.98	1	1	0.623265	0.463456	1.407	0.39	1	0.79	0.67546	0.788319	-1.122	0.85	1	1	0.679632	0.727801	1.042	0.86	1	1	0.744324	0.708266	1.084	0.7	1	0.94	0.479196	1.00028	-1.882	0.014	0.91	0.3
	Roseburia	2.56437	2.76111	-1.033	0.65	1	0.89	2.97642	2.73496	1.141	0.94	1	1	2.3801	2.93452	-1.179	0.61	1	0.84	2.67619	2.80077	-1.006	1	1	1	2.70239	2.88419	1.046	0.69	1	0.97	2.30371	3.10049	-1.305	0.69	1	0.94	2.50581	2.87998	-1.037	0.92	1	0.97
	Ruminiclostridium	1.13616	1.7717	-1.496	0.33	1	0.67	1.54799	1.57009	1.034	0.89	1	1	1.43719	1.48004	1.016	0.48	1	0.81	1.41523	1.11005	1.326	0.69	1	0.94	1.2125	1.56196	-1.154	0.48	1	0.94	1.20727	1.38331	-1.111	0.14	1	0.61	1.11435	1.27407	-1.031	0.76	1	0.97
	Ruminococcus	7.77977	8.02299	1.011	0.62	1	0.89	7.47463	7.55894	1.037	0.73	1	1	7.69067	6.65055	1.21	0.14	1	0.75	7.59182	6.84044	1.154	0.38	1	0.92	7.70185	7.64728	1.124	0.42	1	0.91	7.91326	6.40762	1.273	0.11	1	0.61	7.25869	7.07042	1.138	0.2	1	0.65
	Senegalimassilia	0.96322	0.60157	1.67	0.29	1	0.67	0.999424	0.635118	1.65	0.42	1	1	0.981362	0.621852	1.651	0.22	1	0.77	1.21165	0.518707	2.43	0.072	1	0.92	0.950101	0.437024	2.427	0.17	1	0.87	1.09998	0.455429	2.49	0.15	1	0.61	0.844261	0.391189	2.391	0.14	1	0.61
	Slackia	1.16109	0.877598	1.379	0.39	1	0.72	1.47411	0.891664	1.733	0.083	1	0.55	1.32784	0.864475	1.607	0.15	1	0.75	0.991884	1.06983	-1.037	0.64	1	0.92	1.13528	0.892918	1.419	0.47	1	0.94	1.28036	0.777147	1.699	0.15	1	0.61	1.28007	0.937033	1.514	0.17	1	0.65
	Sporobacter	0.0526328	0.178243	-3.257	0.063	1	0.44	0.0742815	0.171586	-2.21	0.073	1	0.55	0.0949318	0.159653	-1.606	0.56	1	0.84	0.106527	0.129266	-1.166	0.82	1	1	0.0630071	0.10679	-1.518	0.52	1	0.94	0.0888159	0.15154	-1.659	0.3	1	0.8
	Staphylococcus	0.0637134	0.0548757	1.214	0.54	1	0.8	0.162863	0.0349835	4.863	0.73	1	1							0.0457671	0.0393954	1.202	0.85	1	1	0.0564759	0.17927	-2.842	0.82	1	0.99	0.0392991	0.295381	-7.268	0.71	1	0.94
	Streptococcus	4.80344	2.73471	1.831	0.24	1	0.67	3.10036	1.87703	1.732	0.05	1	0.55	4.47421	2.4631	1.9	0.17	1	0.75	5.02136	2.49299	2.095	0.068	1	0.92	3.85573	2.61914	1.643	0.064	1	0.87	4.04702	2.4453	1.706	0.13	1	0.61	3.61821	2.19637	1.826	0.05	1	0.34
	Subdoligranulum	0	0.0973734	-16.7	0.091	1	0.49	0.0655425	0.0233224	2.939	0.56	1	1	0.0580806	0.0347801	1.739	0.53	1	0.82	0.0426108	0.0952057	-2.141	0.47	1	0.92							0.0043229	0.107374	-24.41	0.025	1	0.47
	Syntrophococcus	0.0375949	0.0338331	1.157	0.69	1	0.9	0.0425033	0.0254047	1.748	0.95	1	1	0	0.0515416	-8.713	0.36	1	0.78													0.0188635	0.0235008	-1.197	1	1	1
	Terrisporobacter	0.407608	0.684915	-1.611	0.17	1	0.67	0.235556	0.545576	-2.21	0.22	1	0.88	0.731415	0.467227	1.638	0.29	1	0.78	0.944933	0.372615	2.637	0.26	1	0.92	0.712672	0.565258	1.407	0.94	1	1	0.58084	0.502836	1.191	0.66	1	0.94	0.692216	0.751186	1.021	0.66	1	0.97
	Tetragenococcus																															0	0.121556	-21.28	0.17	1	0.61
	Turicibacter	0.212906	0.326779	-1.472	0.31	1	0.67	0.20338	0.299859	-1.407	0.23	1	0.88	0.235126	0.273632	-1.113	0.96	1	0.98	0.584715	0.15512	3.921	0.2	1	0.92	0.269317	0.32809	-1.091	0.2	1	0.88	0.322252	0.329822	1.007	0.92	1	0.99	0.305654	0.330539	1.024	0.92	1	0.97
	Tyzzerella	0.454304	0.371752	1.274	0.75	1	0.93	0.358299	0.366494	1.025	0.83	1	1	0.459438	0.36163	1.329	0.34	1	0.78	0.641923	0.515013	1.297	0.55	1	0.92	0.574364	0.468761	1.368	0.045	1	0.87	0.637824	0.420583	1.564	0.14	1	0.61	0.673845	0.300214	2.488	0.027	1	0.3
	Veillonella	0.320546	0.14771	2.262	0.076	1	0.45	0.175574	0.154927	1.186	0.78	1	1	0.179049	0.189824	-1.014	0.34	1	0.78	0.262372	0.112031	2.439	0.29	1	0.92	0.223598	0.120085	2.076	0.17	1	0.87	0.226363	0.166937	1.399	1	1	1	0.307999	0.130829	2.612	0.034	1	0.3
	Victivallis							0.00476673	0.0483106	-9.894	1	1	1	0	0.0532178	-9.041	0.17	1	0.75
	Weissella							0.127113	0.0874588	1.521	0.95	1	1							0.0457671	0.0238014	1.985	0.76	1	0.98							0.0558047	0.0133712	4.352	1	1	1
Species	Acetitomaculum_ruminis	0.0450203	0.0457705	1.05	0.77	1	0.94	0.0305723	0.0922668	0	0.45	1	0.89	0.0248172	0.0478606	-1.808	0.6	1	0.89	0.0380154	0.0383971	1.053	0.97	1	1	0.0442631	0.0370636	1.345	0.77	1	0.95	0.0455263	0.0687528	-1.43	1	1	1
	Acetivibrio_ethanolgignens	0.353069	0.329139	1.146	0.13	1	0.62	0.445522	0.238406	13.39	0.06	1	0.72	0.348851	0.337432	1.103	0.035	1	0.63	0.390776	0.202106	2.06	0.044	1	0.71	0.311731	0.325977	1.077	0.29	1	0.85	0.261708	0.557214	-2.019	0.16	1	0.77	0.367385	0.463924	-1.13	0.28	1	0.82
	Actinomyces_graevenitzii	0.0725782	0.0696761	1.117	0.79	1	0.94	0.0875479	0.056253	3.37	0.12	1	0.72	0.0747336	0.0586969	1.356	0.36	1	0.86	0.0810622	0.0458384	1.887	0.19	1	0.71	0.0612666	0.0540764	1.278	0.37	1	0.85	0.068971	0.0635748	1.146	0.66	1	0.97
	Actinomyces_johnsonii	0.0551158	0.0408144	1.445	1	1	1	0.0280709	0.0586341	0	0.12	1	0.72	0.0496344	0.0346161	1.531	0.91	1	1	0.0556254	0.0494102	1.195	0.45	1	0.88	0.0677441	0.0388864	1.957	0.47	1	0.86	0.0586117	0.0319312	1.936	0.36	1	0.81
	Actinomyces_meyeri	0.101773	0.112531	-1.034	1	1	1	0.108949	0.0866118	1.41	0.96	1	1	0.0860141	0.0966242	-1.053	0.98	1	1	0.0902865	0.0648881	1.485	0.45	1	0.88	0.0626161	0.125166	-1.776	0.48	1	0.86	0.0736054	0.107876	-1.39	0.39	1	0.83
	Actinomyces_naeslundii	0.0526602	0.050435	1.12	0.38	1	0.75	0.0900493	0.0526814	2.74	0.095	1	0.72	0.0710674	0.0644161	1.176	0.51	1	0.89	0.073515	0.0532797	1.474	0.12	1	0.71	0.0750313	0.0549878	1.536	0.2	1	0.85	0.073878	0.0661638	1.177	0.48	1	0.89
	Actinomyces_odontolyticus	0.292496	0.292989	1.066	0.45	1	0.83	0.304889	0.301802	9.33	0.59	1	0.93	0.278911	0.281143	1.059	0.4	1	0.88	0.309434	0.265208	1.243	0.17	1	0.71	0.294997	0.286787	1.159	0.19	1	0.85	0.278065	0.301477	-1.027	0.98	1	1	0.292067	0.228221	1.431	0.014	1	0.38
	Actinomyces_oris	0.0461117	0.0300278	1.644	0.16	1	0.63	0.0305723	0.0372044	0	0.83	1	1													0.0488513	0.0537726	1.023	0.41	1	0.85
	Actinomyces_viscosus	0.0321964	0.041689	-1.212	0.76	1	0.93	0.0294606	0.0413713	0	0.68	1	0.96	0.0597869	0.0397333	1.605	0.66	1	0.89	0.0424878	0.0389924	1.16	0.71	1	0.99	0.0545192	0.0473928	1.291	0.37	1	0.85	0.0558856	0.0411366	1.435	0.35	1	0.81
	Adlercreutzia_equolifaciens	0.201364	0.518052	-2.408	0.093	1	0.61	0.224567	0.41907	3.08	0.057	1	0.72	0.164414	0.389808	-2.223	0.033	1	0.63	0.256604	0.434274	-1.59	0.08	1	0.71	0.250464	0.473624	-1.68	0.29	1	0.85	0.21809	0.509749	-2.215	0.08	1	0.74	0.198895	0.452077	-2.033	0.1	1	0.54
	Akkermansia_muciniphila_ATCC_BAA835													0.0160748	0.0475596	-2.777	0.28	1	0.86							0.023481	0.033418	-1.266	1	1	1
	Alistipes_finegoldii_DSM_17242	0.0248294	0.160925	-6.049	0.036	1	0.53	0.0186213	0.170247	0	0.028	1	0.67	0.0121266	0.12221	-9.339	0.0094	1	0.52	0.0461216	0.0827472	-1.684	1	1	1	0.0437233	0.0720006	-1.461	0.44	1	0.85	0.0406193	0.0952184	-2.215	0.31	1	0.81
	Alistipes_indistinctus_YIT_12060	0.115416	0.162966	-1.321	0.92	1	1	0.162311	0.305374	2.67	0.62	1	0.93	0.148057	0.14298	1.106	0.94	1	1	0.130538	0.179484	-1.291	0.87	1	1	0.120104	0.120609	1.121	0.88	1	0.99	0.123221	0.204245	-1.571	0.47	1	0.89	0.135572	0.240068	-1.584	0.68	1	0.97
	Alistipes_onderdonkii	0.322237	0.207279	1.66	0.75	1	0.93	0.289047	0.260728	7.84	0.76	1	1	0.258042	0.282949	-1.027	0.49	1	0.89	0.332075	0.207166	1.708	0.55	1	0.93	0.295807	0.231496	1.439	0.61	1	0.87	0.237173	0.256025	-1.023	0.76	1	0.98	0.315499	0.344514	1.024	1	1	1
	Alistipes_putredinis							0.0336295	0.0160723	0	0.91	1	1																			0.0359849	0.0135204	2.823	0.47	1	0.89
	Alistipes_shahii_WAL_8301	0.052933	0.179583	-3.18	0.033	1	0.53	0.0489157	0.296444	0.7	0.007	1	0.52	0.0493524	0.235089	-4.45	0.018	1	0.57	0.0346611	0.250623	-6.781	0.0049	1	0.54	0.0526299	0.150989	-2.552	0.03	1	0.85	0.056976	0.176053	-2.924	0.066	1	0.74	0.069181	0.231339	-2.992	0.12	1	0.61
	Alistipes_timonensis_JC136	0.345429	0.229727	1.608	0.25	1	0.71	0.288213	0.275312	6.75	0.43	1	0.89	0.268477	0.273317	1.048	0.9	1	1	0.28847	0.208059	1.477	0.13	1	0.71	0.33899	0.226635	1.685	0.12	1	0.85	0.261981	0.189861	1.456	0.16	1	0.77	0.315778	0.186131	1.896	0.068	1	0.54
	Allisonella_histaminiformans	0.0491131	0.0629708	-1.202	0.89	1	0.99	0.0780983	0.0476216	0	0.89	1	1	0.0657091	0.0626101	1.123	0.92	1	1	0.055905	0.0901885	-1.511	0.86	1	1	0.0693635	0.0452662	1.719	0.55	1	0.86	0.0537047	0.0727802	-1.283	0.53	1	0.91
	Anaerococcus_murdochii	0.00300136	0.0349838	-11	0.56	1	0.86
	Anaerococcus_vaginalis	0.0106412	0.0446043	-3.941	0.64	1	0.92	0.0341854	0.0223226	0.7	0.27	1	0.86							0.0413697	0.00357182	12.59	0.56	1	0.93	0.0493911	0.01519	3.654	0.14	1	0.85
	Anaerofilum_agile	0.0570258	0.0944562	-1.549	0.22	1	0.68	0.0617004	0.0979219	2.83	0.43	1	0.89	0.0721954	0.091808	-1.19	0.37	1	0.87	0.062334	0.0842355	-1.268	0.58	1	0.93	0.0464222	0.103596	-1.988	0.082	1	0.85	0.0763315	0.109314	-1.358	0.38	1	0.83
	Anaerofustis_stercorihominis	0.105593	0.147515	-1.307	0.055	1	0.53	0.121455	0.145544	3	0.16	1	0.72	0.106601	0.164652	-1.449	0.19	1	0.72	0.0922432	0.129181	-1.315	0.18	1	0.71	0.0874466	0.137318	-1.396	0.19	1	0.85	0.119677	0.185259	-1.468	0.17	1	0.77
	Anaerostipes_butyraticus																															0.00545225	0.0379723	-6.475	0.33	1	0.81
	Anaerostipes_hadrus	1.29822	2.11506	-1.525	0.068	1	0.53	1.79265	2.81831	62.23	0.077	1	0.72	1.73325	3.31894	-1.794	0.014	1	0.57	1.33697	3.60575	-2.533	0.0019	0.44	0.44	1.35461	2.08741	-1.369	0.14	1	0.85	1.40041	2.16989	-1.468	0.057	1	0.74	1.84892	2.34955	-1.137	0.8	1	0.97
	Anaerotruncus_colihominis	0.0881307	0.133521	-1.417	0.25	1	0.71	0.106169	0.142865	2.98	0.59	1	0.93	0.104909	0.144485	-1.292	0.96	1	1	0.141719	0.145849	1.036	0.43	1	0.88	0.0982424	0.130634	-1.183	0.72	1	0.92	0.0845099	0.120533	-1.35	0.92	1	1
	Asaccharobacter_celatus	0.24311	0.202323	1.284	0.98	1	1	0.344355	0.111911	0	0.72	1	0.97	0.319521	0.111374	3.06	0.7	1	0.91	0.30608	0.143468	2.271	0.3	1	0.87	0.23535	0.236053	1.123	0.93	1	1	0.246442	0.336572	-1.294	0.68	1	0.98	0.407275	0.171166	2.657	0.32	1	0.82
	Atopobium_parvulum	0.110504	0.0737575	1.599	0.16	1	0.63	0.0881038	0.0898858	2.83	0.58	1	0.93	0.0809379	0.0812727	1.061	0.62	1	0.89	0.095877	0.0806636	1.265	0.53	1	0.93	0.0987822	0.0795956	1.394	0.2	1	0.85	0.0962322	0.0621365	1.638	0.14	1	0.77
	Bacteroides_barnesiae																			0	0.0297652	-7.117	0.34	1	0.87
	Bacteroides_caccae	0.0911321	0.450999	-4.626	0.035	1	0.53	0.145357	0.521159	0.7	0.0093	1	0.52	0.0676832	0.40847	-5.654	0.00087	0.19	0.19	0.11153	0.327119	-2.756	0.039	1	0.71	0.0537095	0.278888	-4.618	0.0022	0.48	0.48	0.0406193	0.34923	-8.146	0.0047	1	0.74	0.0803392	0.358232	-3.991	0.025	1	0.38
	Bacteroides_cellulosilyticus_DSM_14838	0.0725782	0.0431467	1.795	0.32	1	0.75	0.0705942	0.114887	0	0.93	1	1	0.0752976	0.0728444	1.104	0.89	1	1	0.0679245	0.112215	-1.553	0.45	1	0.88	0.0520901	0.0230888	2.531	0.41	1	0.85	0.0575212	0.0267532	2.259	0.47	1	0.89	0.0792234	0.0941567	-1.064	0.15	1	0.64
	Bacteroides_clarus_YIT_12056							0.0100055	0.0467287	0	0.97	1	1	0.0107165	0.0243818	-2.108	1	1	1							0.00512804	0.037975	-6.608	0.52	1	0.86
	Bacteroides_coprocola_DSM_17136	0.0133697	0.0766728	-5.352	0.37	1	0.75	0.0297385	0.256264	0	0.91	1	1	0.0403279	0.157729	-3.675	0.51	1	0.89	0.0201258	0.119656	-5.618	0.77	1	0.99	0.0385952	0.110887	-2.556	0.6	1	0.87	0.0340766	0.168574	-4.691	0.35	1	0.81	0.0588596	0.0770089	-1.169	0.42	1	0.84
	Bacteroides_coprophilus_DSM_18228__JCM_13818	0.0461117	0.023031	2.146	0.33	1	0.75	0.0783762	0.0139888	0	0.25	1	0.86	0.0358157	0.0472586	-1.236	0.37	1	0.87	0.0696017	0.0163709	4.5	0.33	1	0.87							0.0414371	0	10.8	0.079	1	0.74
	Bacteroides_dorei_DSM_17855	0.2412	0.273165	-1.059	0.88	1	0.98	0.198442	0.270848	3.6	0.87	1	1	0.183591	0.274521	-1.401	0.94	1	1	0.323969	0.21163	1.629	0.2	1	0.73	0.229682	0.170736	1.514	0.44	1	0.85	0.182378	0.230423	-1.197	0.47	1	0.89	0.263334	0.169607	1.736	0.3	1	0.82
	Bacteroides_eggerthii_DSM_20697	0.0150068	0.0355669	-2.227	0.46	1	0.83	0.0447467	0.0845283	0	0.49	1	0.89	0.021433	0.0544828	-2.383	0.6	1	0.89	0.0388539	0.0830449	-2.006	0.53	1	0.93	0.0213218	0.133064	-5.568	0.55	1	0.86	0.0231721	0.0986704	-4.028	0.65	1	0.97
	Bacteroides_finegoldii_DSM_17565																			0.0237596	0	6.029	0.38	1	0.87
	Bacteroides_fluxus_YIT_12057	0.0515688	0	13.38	0.34	1	0.75													0.0259958	0	6.613	0.38	1	0.87							0.0283517	0	7.399	0.36	1	0.81
	Bacteroides_fragilis_NCTC_9343	0.10914	0.132064	-1.132	0.06	1	0.53	0.067537	0.121435	0	0.35	1	0.86	0.0922184	0.140271	-1.424	0.38	1	0.88	0.194549	0.0357182	5.813	0.11	1	0.71	0.0939241	0.057722	1.831	0.35	1	0.85	0.0594295	0.121396	-1.936	0.3	1	0.81	0.238786	0.125958	2.117	0.25	1	0.82
	Bacteroides_intestinalis_DSM_17393	0.0229194	0.0209903	1.163	0.96	1	1	0.0127848	0.0687537	0	0.6	1	0.93	0.0197409	0.0234788	-1.114	0.77	1	0.95	0.0206848	0.0297652	-1.354	0.7	1	0.98							0.0163568	0.0353833	-2.063	0.6	1	0.95
	Bacteroides_massiliensis_B84634	0.0436561	0.0991207	-2.122	0.52	1	0.86	0.0372426	0.131257	0	0.39	1	0.87	0.0296114	0.0800686	-2.528	0.19	1	0.72	0.0385744	0.115489	-2.809	0.17	1	0.71	0.065315	0.148862	-2.025	0.4	1	0.85	0.0474346	0.0805473	-1.609	0.49	1	0.89	0.115767	0.0742029	1.743	0.79	1	0.97
	Bacteroides_nordii	0	0.0320685	-7.823	0.18	1	0.64													0	0.0383971	-9.156	0.067	1	0.71
	Bacteroides_ovatus	0.11869	0.161509	-1.275	0.71	1	0.93	0.13563	0.259538	5.33	0.34	1	0.86	0.112523	0.308836	-2.568	0.094	1	0.7	0.178057	0.23574	-1.242	0.74	1	0.99	0.120644	0.220255	-1.622	0.38	1	0.85	0.100321	0.176053	-1.663	0.25	1	0.81	0.138362	0.167113	-1.081	0.7	1	0.97
	Bacteroides_plebeius_DSM_17135	0.00354706	0.14664	-37.74	0.29	1	0.75	0.0177875	0.115482	0	0.36	1	0.86	0.0042302	0.0836807	-18.07	0.12	1	0.7	0.0159329	0.130074	-7.598	0.11	1	0.71	0.0302284	0.151292	-4.458	0.55	1	0.86	0.00845099	0.107588	-11.97	0.58	1	0.95	0.0172952	0.112552	-5.782	0.78	1	0.97
	Bacteroides_salyersiae	0.0190995	0.0107867	1.876	0.96	1	1	0.0144524	0.0193463	0	0.6	1	0.93							0.00642907	0.0229192	-3.346	0.95	1	1	0.00890659	0.0325066	-3.268	0.64	1	0.88
	Bacteroides_stercoris_ATCC_43183	0.121146	0.15422	-1.191	0.86	1	0.98	0.135908	0.394962	4	0.93	1	1	0.063453	0.264889	-3.918	0.51	1	0.89	0.125786	0.192283	-1.437	0.75	1	0.99	0.0858272	0.24061	-2.491	0.71	1	0.92	0.0801481	0.338586	-4	0.96	1	1	0.127204	0.166177	-1.169	0.4	1	0.84
	Bacteroides_thetaiotaomicron_VPI5482	0.110504	0.0790051	1.494	0.57	1	0.87	0.0466922	0.119947	2.09	0.15	1	0.72	0.063171	0.141475	-2.1	0.47	1	0.89	0.105101	0.0776871	1.443	0.3	1	0.87	0.10526	0.130938	-1.105	0.3	1	0.85	0.0637913	0.115931	-1.723	0.83	1	1
	Bacteroides_uniformis	0.350613	0.431175	-1.151	0.79	1	0.94	0.352693	0.436333	7.21	0.57	1	0.93	0.26058	0.496967	-1.787	0.25	1	0.86	0.425996	0.564646	-1.245	0.45	1	0.88	0.331973	0.321724	1.161	0.43	1	0.85	0.274793	0.289395	1.002	0.86	1	1	0.405044	0.314895	1.437	0.091	1	0.54
	Bacteroides_vulgatus_ATCC_8482	0.276125	0.460911	-1.562	0.7	1	0.93	0.502219	0.569971	12.2	0.66	1	0.96	0.266503	0.586668	-2.062	0.57	1	0.89	0.4355	0.510473	-1.1	0.89	1	1	0.292838	0.357876	-1.085	0.72	1	0.92	0.2598	0.655022	-2.39	0.68	1	0.98	0.436008	0.529397	-1.087	0.081	1	0.54
	Bacteroides_xylanisolvens_XB1A	0.0791267	0.165007	-1.952	0.9	1	0.99	0.105335	0.271443	3.05	0.37	1	0.86	0.0930644	0.422618	-4.257	0.15	1	0.7	0.132495	0.242289	-1.72	0.68	1	0.98	0.0955435	0.177115	-1.647	0.55	1	0.86	0.0706066	0.19245	-2.58	0.36	1	0.81	0.189132	0.222297	-1.051	1	1	1
	Barnesiella_intestinihominis_YIT_11860	0.12442	0.432924	-3.256	0.012	1	0.53	0.19066	0.421154	2.83	0.06	1	0.72	0.116754	0.428337	-3.437	0.0029	0.65	0.32	0.178057	0.339918	-1.793	0.24	1	0.78	0.180021	0.320509	-1.581	0.14	1	0.85	0.112316	0.277025	-2.335	0.017	1	0.74	0.167094	0.457377	-2.449	0.081	1	0.54
	Bifidobacterium_adolescentis	0.121964	0.092707	1.407	0.13	1	0.62	0.117008	0.14346	4.5	0.87	1	1	0.133674	0.176392	-1.236	0.98	1	1	0.117121	0.173233	-1.389	0.85	1	1	0.142775	0.109976	1.462	0.4	1	0.85	0.137669	0.113917	1.275	0.42	1	0.86
	Bifidobacterium_angulatum							0	0.030954	0	0.18	1	0.75	0	0.0355192	-8.392	0.17	1	0.7	0	0.0446478	-10.64	0.15	1	0.71
	Bifidobacterium_longum	0.0551158	0.0655946	-1.112	0.8	1	0.94	0.0580873	0.0949456	2.12	0.16	1	0.72	0.0716314	0.0975272	-1.274	0.78	1	0.96	0.0715584	0.102988	-1.348	0.85	1	1	0.0947338	0.0884058	1.206	0.96	1	1	0.082329	0.0814103	1.067	0.87	1	1
	Bifidobacterium_ruminantium													0	0.0273919	-6.433	0.36	1	0.86
	Blautia_coccoides	0.29959	0.528255	-1.651	0.18	1	0.64	0.327957	0.475621	3.9	0.26	1	0.86	0.254658	0.55446	-2.04	0.14	1	0.7	0.125786	0.37266	-2.78	0.064	1	0.71	0.368139	1.00163	-2.417	0.41	1	0.85	0.231448	0.459119	-1.881	0.1	1	0.74	0.247155	0.55091	-1.995	0.1	1	0.54
	Blautia_faecis	2.87421	3.10569	-1.011	0.72	1	0.93	3.12699	2.36888	95.84	0.14	1	0.72	3.19972	2.60524	1.311	0.17	1	0.7	2.49113	2.75358	-1.038	0.94	1	1	2.98992	3.39557	-1.009	0.8	1	0.96	2.91995	2.93796	1.049	0.8	1	0.99	3.08943	3.71264	-1.075	0.48	1	0.87
	Blautia_glucerasea	0.069304	0.134979	-1.825	0.8	1	0.94	0.0886596	0.0681584	2.83	0.38	1	0.86	0.108011	0.0734464	1.572	0.28	1	0.86	0.0785465	0.0705435	1.188	0.39	1	0.87	0.0682839	0.0914438	-1.188	0.6	1	0.87	0.0894169	0.0914787	1.033	0.63	1	0.97
	Blautia_hansenii													0.0344056	0.00933131	3.917	0.64	1	0.89													0.0245351	0.0103561	2.473	0.64	1	0.97
	Blautia_hydrogenotrophica	0.0763982	0.0962054	-1.18	0.14	1	0.62	0.12618	0.0345257	3.62	0.029	1	0.67	0.104627	0.0331111	3.382	0.08	1	0.7	0.124389	0.0776871	1.706	0.16	1	0.71	0.0982424	0.0659246	1.678	0.23	1	0.85	0.103593	0.0540817	2.02	0.1	1	0.74	0.0923343	0.125958	-1.223	0.3	1	0.82
	Blautia_luti	4.42045	3.49955	1.35	0.12	1	0.62	3.93576	4.41184	130.46	0.85	1	1	3.90278	4.23491	-1.017	1	1	1	3.34004	4.38233	-1.232	0.44	1	0.88	4.12699	4.38839	1.059	0.92	1	1	3.89999	3.76587	1.093	0.65	1	0.97	4.54307	4.49271	1.13	0.61	1	0.9
	Blautia_producta							0.00333516	0.0357162	0	0.6	1	0.93
	Blautia_schinkii	0.177899	0.218357	-1.148	0.73	1	0.93	0.176208	0.137507	3.73	0.13	1	0.72	0.172028	0.150204	1.224	0.12	1	0.7	0.151223	0.226513	-1.405	0.76	1	0.99	0.167606	0.187141	1.008	0.63	1	0.88	0.152663	0.227834	-1.415	1	1	1	0.144778	0.17366	-1.074	0.9	1	1
	Blautia_stercoris	0.372168	0.435257	-1.094	0.81	1	0.95	0.474426	0.325017	4.17	0.11	1	0.72	0.25917	0.663125	-2.397	0.63	1	0.89	0.112928	0.436655	-3.628	0.55	1	0.93	0.211869	0.383699	-1.607	0.52	1	0.86	0.215364	0.326792	-1.438	0.36	1	0.81	0.251339	0.636961	-2.269	0.61	1	0.9
	Blautia_wexlerae	3.75251	4.26802	-1.065	0.98	1	1	4.51414	4.09308	152.51	0.38	1	0.86	3.7739	4.30896	-1.07	0.96	1	1	3.0485	4.48442	-1.381	0.046	1	0.71	3.64604	4.33431	-1.056	0.72	1	0.92	3.78468	4.0895	-1.024	0.92	1	1	3.82699	4.985	-1.165	0.45	1	0.85
	Brochothrix_thermosphacta																															0	0.0276162	-6.793	0.36	1	0.81
	Butyricicoccus_pullicaecorum	0.0360163	0.0591809	-1.532	0.85	1	0.97	0.0822672	0.0604199	2.7	0.084	1	0.72	0.102653	0.0282949	3.883	0.33	1	0.86	0.0614955	0.032444	2.013	1	1	1	0.137647	0.0510384	3.026	0.42	1	0.85	0.0321683	0.104999	-3.104	0.86	1	1
	Butyricimonas_faecihominis	0.0210095	0.0574317	-2.546	0.93	1	1	0.0300164	0.069349	0	0.91	1	1	0.00648631	0.0511717	-7.346	0.16	1	0.7	0.0324249	0.0303605	1.139	0.7	1	0.98
	Butyricimonas_paravirosa	0.0141882	0.0583063	-3.817	0.85	1	0.97	0.0389102	0.0776827	0	0.49	1	0.89	0.0222791	0.0848848	-3.55	0.61	1	0.89	0.0313068	0.0398853	-1.193	0.9	1	1	0.0326575	0.0434434	-1.182	0.95	1	1	0.0288969	0.0753692	-2.473	0.79	1	0.99
	Butyricimonas_virosa	0.0240108	0.0396483	-1.54	0.55	1	0.86	0.0291826	0.0467287	0	0.72	1	0.97	0.0222791	0.0343151	-1.441	0.65	1	0.89
	Butyrivibrio_crossotus	0.139427	0.134396	1.109	0.66	1	0.93	0.21206	0.100898	0	0.51	1	0.91	0.282577	0.100537	3.002	0.41	1	0.88	0.1884	0.125907	1.594	0.97	1	1	0.237779	0.14309	1.87	0.38	1	0.85	0.230358	0.0900403	2.696	0.4	1	0.84	0.265287	0.149653	1.981	0.55	1	0.89
	Carnobacterium_jeotgali							0.0361309	0.00446452	0	0.47	1	0.89
	Catabacter_hongkongensis																			0.0237596	0.00565538	4.53	0.63	1	0.93	0.0140346	0.0297724	-1.881	0.82	1	0.97
	Catenibacterium_mitsuokai	0.297134	0.301735	1.052	0.53	1	0.86	0.250693	0.710157	0	0.3	1	0.86	0.251556	0.500278	-1.864	0.6	1	0.89	0.260238	0.67061	-2.42	0.64	1	0.93	0.351136	0.203546	1.943	1	1	1	0.439724	0.415969	1.116	0.71	1	0.98	0.494588	0.186443	2.963	0.55	1	0.89
	Christensenella_minuta	0.0570258	0.120986	-1.99	0.12	1	0.62	0.0561418	0.113101	0.7	0.15	1	0.72	0.0927824	0.121909	-1.232	0.27	1	0.86	0.0805031	0.133348	-1.555	0.25	1	0.78	0.0780002	0.134887	-1.537	0.34	1	0.85	0.0790576	0.1493	-1.79	0.35	1	0.81
	Clostridium_chartatabidum	0.00763982	0.0501434	-6.191	0.56	1	0.86	0.0147303	0.0455382	0	0.97	1	1	0.0172028	0.0737474	-4.046	0.29	1	0.86	0.0477987	0.041076	1.237	0.6	1	0.93	0.0224014	0.106026	-4.208	0.16	1	0.85	0.065427	0.121972	-1.768	0.25	1	0.81
	Clostridium_colicanis	0.0482945	0	12.54	0.34	1	0.75
	Clostridium_disporicum	0.853204	0.819204	1.113	0.36	1	0.75	0.721506	0.762838	15.44	0.85	1	1	0.96223	0.94788	1.083	0.56	1	0.89	1.07785	0.781931	1.467	0.5	1	0.93	0.719275	0.569321	1.422	0.33	1	0.85	0.90153	0.837404	1.136	0.45	1	0.89	0.770196	1.18756	-1.38	0.8	1	0.97
	Clostridium_paraputrificum	0.0717597	0.0282786	2.7	0.54	1	0.86	0.0389102	0.047324	0	0.97	1	1	0.0772717	0.0162545	5.095	0.11	1	0.7	0.103424	0.0309558	3.537	0.63	1	0.93	0.0669344	0.0276458	2.714	0.39	1	0.85	0.0749684	0.0552324	1.431	0.45	1	0.89	0.102656	0.0632907	1.814	0.43	1	0.84
	Clostridium_perfringens	0.0605728	0.00349838	17.97	0.22	1	0.68	0.0956079	0.00714324	0	0.47	1	0.89	0.0321495	0.00722424	4.702	0.5	1	0.89	0.0360587	0.0151802	2.534	0.7	1	0.98
	Clostridium_sp,	0.0698497	0.106701	-1.427	0.74	1	0.93	0.0405778	0.136614	0.7	0.14	1	0.72	0.267913	0.12823	2.231	0.48	1	0.89	0.33543	0.160434	2.225	0.23	1	0.77	0.20917	0.0452662	5.198	0.18	1	0.85	0.131399	0.170588	-1.231	0.75	1	0.98	0.116324	0.0576788	2.255	0.94	1	1
	Collinsella_aerofaciens	4.37025	4.67354	-1.001	1	1	1	4.92547	5.25564	178.42	0.98	1	1	4.84274	5.0663	1.02	0.8	1	0.96	4.92662	5.70122	-1.087	0.61	1	0.93	4.6649	4.88146	1.076	1	1	1	4.56571	4.56415	1.056	0.92	1	1	4.64405	5.30426	-1.022	0.84	1	0.98
	Collinsella_intestinalis	0.0283765	0.0239056	1.272	0.59	1	0.89	0.102556	0.0196439	0	0.53	1	0.93	0.0485063	0.0186626	2.776	0.9	1	1	0.0662474	0.0220262	3.193	0.63	1	0.93	0.0842078	0.0082026	11.73	0.52	1	0.86	0.0496155	0.0184108	2.854	0.58	1	0.95
	Collinsella_tanakaei	0.380627	0.207279	1.963	0.67	1	0.93	0.509723	0.15358	0	0.54	1	0.93	0.358721	0.162545	2.354	0.63	1	0.89	0.292103	0.154481	2.015	0.83	1	1	0.31335	0.187141	1.886	0.87	1	0.99	0.311051	0.162533	2.02	0.48	1	0.89	0.306572	0.213256	1.607	0.43	1	0.84
	Coprobacillus_cateniformis							0.0416895	0	0	0.03	1	0.67													0.0080969	0.0297724	-3.294	1	1	1	0.00299874	0.0520681	-16.63	0.052	1	0.74
	Coprobacter_fastidiosus							0.0272371	0.0389902	0	0.97	1	1							0.0287911	0.0357182	-1.161	0.53	1	0.93
	Coprococcus_catus	1.3959	1.28449	1.161	0.3	1	0.75	1.46274	1.5099	48.72	0.77	1	1	1.44475	1.37983	1.118	0.51	1	0.89	1.30818	1.432	-1.028	0.94	1	1	1.46122	1.80639	-1.098	0.96	1	1	1.64413	1.39749	1.241	0.19	1	0.77	1.68573	1.50994	1.248	0.29	1	0.82
	Coprococcus_comes	2.23492	2.56548	-1.074	0.68	1	0.93	2.16702	2.32245	71.3	0.98	1	1	2.31928	2.36624	1.046	0.76	1	0.94	2.02013	2.75626	-1.281	0.25	1	0.78	2.35485	2.98301	-1.125	0.24	1	0.85	2.54293	2.71876	-1.013	0.84	1	1	2.3979	2.67255	1.003	0.76	1	0.97
	Coprococcus_eutactus	1.50395	1.47165	1.092	0.9	1	0.99	1.74985	1.36674	42.94	0.47	1	0.89	1.43911	1.46622	1.048	0.61	1	0.89	1.44962	1.46802	1.051	0.45	1	0.88	1.6067	1.17874	1.534	0.024	1	0.85	1.98108	1.55888	1.341	0.15	1	0.77	1.53035	1.36714	1.251	0.09	1	0.54
	Corynebacterium_argentoratense																			0	0.0517914	-12.31	0.34	1	0.87	0	0.0240002	-5.593	0.36	1	0.85	0	0.0808349	-19.93	0.17	1	0.77
	Corynebacterium_durum	0.0491131	0.0848357	-1.615	0.13	1	0.62	0.0580873	0.0690513	1.86	0.49	1	0.89	0.0462502	0.062309	-1.262	0.92	1	1	0.0491964	0.0732223	-1.399	0.33	1	0.87	0.0431835	0.0747348	-1.537	0.57	1	0.87	0.0316231	0.0822733	-2.474	0.061	1	0.74
	Dialister_invisus	0.792358	1.01949	-1.204	0.45	1	0.83	0.314617	0.939336	1.41	0.48	1	0.89	0.855347	0.76607	1.192	0.63	1	0.89	0.757792	0.851582	-1.055	0.56	1	0.93	0.776763	1.03079	-1.179	0.83	1	0.98	0.753774	1.09746	-1.38	1	1	1	0.847188	0.882953	1.072	0.73	1	0.97
	Dialister_propionicifaciens	0.00545701	0.0527672	-8.891	0.62	1	0.9													0.0313068	0	7.928	0.18	1	0.71
	Dialister_succinatiphilus	0.304501	0.120111	2.71	0.089	1	0.61	0.52362	0.0446452	0	0.099	1	0.72	0.398485	0.0770585	5.529	0.036	1	0.63	0.383788	0.0431595	9.481	0.088	1	0.71	0.306873	0.0352408	9.824	0.13	1	0.85	0.314322	0.0092054	36.37	0.03	1	0.74	0.335305	0.0199537	18.88	0.13	1	0.61
	Dorea_formicigenerans	1.59563	1.62675	1.048	0.83	1	0.96	1.7454	1.75783	64.22	0.69	1	0.96	1.73015	1.64652	1.122	0.72	1	0.91	1.34675	1.59333	-1.111	0.57	1	0.93	1.58672	1.83131	-1.025	0.8	1	0.96	1.83414	1.60088	1.209	0.42	1	0.86	1.90527	1.68983	1.26	0.14	1	0.61
	Dorea_longicatena	4.35442	3.27536	1.42	0.17	1	0.64	3.3485	3.86687	108.89	0.5	1	0.9	4.19213	3.28281	1.363	0.15	1	0.7	3.30538	3.70368	-1.052	0.81	1	1	3.97558	3.76195	1.19	0.65	1	0.89	4.22549	3.85361	1.157	0.51	1	0.89	4.3107	3.50219	1.376	0.091	1	0.54
	Eggerthella_lenta	0.101228	0.287742	-2.657	0.061	1	0.53	0.186491	0.22531	3.54	0.55	1	0.93	0.112523	0.179402	-1.493	0.45	1	0.89	0.114605	0.252409	-2.068	0.87	1	1	0.106879	0.183799	-1.528	0.6	1	0.87	0.105501	0.288532	-2.595	0.35	1	0.81	0.147568	0.227285	-1.377	0.78	1	0.97
	Eisenbergiella_tayi	0.435469	1.04485	-2.246	0.044	1	0.53	0.594492	0.56759	16.59	0.69	1	0.96	0.623814	0.569812	1.169	0.72	1	0.91	0.801957	0.980763	-1.148	0.81	1	1	0.728182	0.643448	1.274	0.34	1	0.85	0.330952	1.1711	-3.353	0.04	1	0.74	0.938965	0.764166	1.373	0.19	1	0.72
	Enterococcus_avium																															0.0297148	0	7.721	0.17	1	0.77
	Enterococcus_faecalis	0.266575	0.0903748	3.154	0.072	1	0.53	0.0847686	0.0851236	0	0.33	1	0.86	0.0651451	0.0514727	1.348	0.4	1	0.88	0.0332635	0.0997134	-2.811	0.54	1	0.93	0.049661	0.0312914	1.787	0.22	1	0.85	0.110681	0.0520681	2.25	0.24	1	0.81	0.0560701	0.111304	-1.778	0.39	1	0.84
	Enterococcus_malodoratus																			0.0830189	0	21.09	0.18	1	0.71
	Enterococcus_ratti	0.152251	0.0306108	5.335	0.15	1	0.62	0.320453	0.0163699	0	0.15	1	0.72													0.20971	0.0051646	45.04	0.16	1	0.85	0.0324409	0.0212875	1.603	0.8	1	0.99
	Enterococcus_xiangfangensis																															0.0109045	0.0184108	-1.598	1	1	1
	Enterorhabdus_caecimuris	0.0469303	0.0139935	3.569	0.071	1	0.53	0.0525287	0.0255966	0.7	0.23	1	0.86	0.0699393	0.00331111	22.84	0.023	1	0.63	0.0391335	0.00416713	9.724	0.16	1	0.71	0.0534396	0.0343294	1.75	0.55	1	0.86	0.0686984	0.0264655	2.739	0.096	1	0.74
	Erysipelatoclostridium_ramosum	0.0532059	0.242846	-4.267	0.75	1	0.93	0.0780983	0.192272	0	0.92	1	1	0.0705034	0.147495	-1.962	0.57	1	0.89	0.0494759	0.0184544	2.861	0.45	1	0.88	0.0353565	0.0528612	-1.326	0.74	1	0.93	0.068971	0.0739309	-1.017	0.4	1	0.84	0.206985	0.0299306	7.75	0.02	1	0.38
	Escherichia_fergusonii	0.781717	0.145474	5.747	0.2	1	0.67	0.347968	0.144948	6.83	0.17	1	0.74	0.2493	0.0535798	4.974	0.026	1	0.63	0.362544	0.0889979	4.338	0.025	1	0.71	0.237779	0.069874	3.838	0.48	1	0.86	0.157025	0.0759446	2.18	0.11	1	0.74	0.252734	0.139053	2.03	0.027	1	0.38
	Eubacterium_callanderi	0.00654841	0.0454789	-6.418	0.16	1	0.63	0.011951	0.0363115	0	0.37	1	0.86	0.0177668	0.0168566	1.139	0.64	1	0.89													0.00517964	0.0805473	-14.83	0.29	1	0.81
	Eubacterium_coprostanoligenes	2.1075	1.96667	1.145	0.61	1	0.9	2.28208	2.1647	77.57	0.87	1	1	2.06067	2.17781	1.01	0.98	1	1	2.06094	2.72351	-1.241	0.41	1	0.88	2.18886	1.9744	1.248	0.26	1	0.85	2.18172	2.09222	1.1	0.84	1	1	2.11281	2.53038	-1.072	0.92	1	1
	Eubacterium_desmolans	1.40627	1.05185	1.429	0.24	1	0.71	1.32573	1.12863	38.56	0.35	1	0.86	1.29388	1.13782	1.214	0.57	1	0.89	1.16869	0.94683	1.314	0.48	1	0.92	1.34166	1.07059	1.411	0.19	1	0.85	1.34534	1.06236	1.336	0.36	1	0.81	1.50497	0.994881	1.69	0.13	1	0.61
	Eubacterium_pyruvativorans	0	0.0527672	-12.82	0.37	1	0.75	0	0.0312517	0	0.38	1	0.86	0.00310215	0.0734464	-0.02251	1	1	1	0	0.060721	-14.44	0.34	1	0.87	0	0.0373674	-8.697	0.36	1	0.85	0	0.0322189	-7.961	0.36	1	0.81
	Eubacterium_ramulus	1.14215	0.958556	1.273	0.46	1	0.83	0.97609	1.08815	33.13	0.69	1	0.96	1.04853	1.02343	1.093	0.76	1	0.94	0.862055	0.923018	-1.006	0.96	1	1	1.0804	1.45277	-1.194	0.84	1	0.98	1.1338	1.06322	1.125	0.61	1	0.96	1.06422	1.04227	1.141	0.54	1	0.89
	Eubacterium_rectale	2.81664	2.94855	1.021	0.72	1	0.93	2.59392	3.45286	94.62	0.73	1	0.97	2.14302	3.88694	-1.699	0.081	1	0.7	2.98365	3.38936	-1.067	0.77	1	0.99	2.60558	2.73359	1.073	1	1	1	3.06144	3.32689	-1.03	0.76	1	0.98	2.58229	3.071	-1.064	0.96	1	1
	Eubacterium_ruminantium	0.351432	0.353045	1.063	0.67	1	0.93	0.572813	0.503301	13.07	0.84	1	1	0.568257	0.374155	1.621	0.46	1	0.89	0.471279	0.389329	1.289	0.52	1	0.93	0.300665	0.407092	-1.202	0.81	1	0.97	0.417915	0.323052	1.365	1	1	1	0.39528	0.444282	-1.006	1	1	1
	Eubacterium_uniforme	0.116234	0.141684	-1.142	0.6	1	0.9	0.106725	0.113697	1.83	0.82	1	1	0.163004	0.141475	1.231	0.69	1	0.91	0.127184	0.155672	-1.15	0.75	1	0.99	0.112007	0.177419	-1.408	0.44	1	0.85	0.115042	0.258614	-2.133	0.62	1	0.97	0.108793	0.157136	-1.293	0.51	1	0.88
	Eubacterium_ventriosum	1.00764	1.04456	1.031	0.87	1	0.98	0.943572	1.02892	31.13	0.81	1	1	0.88524	0.761254	1.241	0.26	1	0.86	0.8355	1.10994	-1.248	0.61	1	0.93	1.05854	0.892564	1.335	0.2	1	0.85	0.978679	0.92543	1.116	0.59	1	0.95	0.838541	0.913507	1.026	0.8	1	0.97
	Eubacterium_xylanophilum	0.627011	0.476363	1.407	0.34	1	0.75	0.675648	0.424725	24.95	0.15	1	0.72	0.619302	0.464759	1.422	0.12	1	0.7	0.721174	0.400639	1.917	0.18	1	0.71	0.636956	0.419244	1.71	0.12	1	0.85	0.595386	0.407339	1.543	0.17	1	0.77	0.650524	0.622619	1.168	0.4	1	0.84
	Faecalibacterium_prausnitzii	2.59044	2.59347	1.067	0.91	1	0.99	2.93466	2.60728	112.29	0.19	1	0.78	2.72566	3.32044	-1.141	0.54	1	0.89	3.08847	2.5982	1.266	0.27	1	0.81	2.61638	2.58139	1.141	0.76	1	0.94	2.53502	2.55738	1.046	1	1	1	3.06405	2.99057	1.145	0.88	1	1
	Faecalicoccus_acidiformans							0.0558639	0	0	0.03	1	0.67	0.021151	0	5.32	0.36	1	0.86													0.0220816	0.00978074	2.421	0.58	1	0.95
	Faecalicoccus_pleomorphus	0.0215552	0.00903748	2.52	0.69	1	0.93							0.041738	0.0153515	2.866	0.64	1	0.89	0.0377358	0.0574468	-1.426	0.17	1	0.71	0.0232111	0.03038	-1.161	0.37	1	0.85	0.038711	0.0235888	1.738	0.37	1	0.82
	Faecalitalea_cylindroides	0.0570258	0.0813373	-1.336	0.48	1	0.85	0.0750411	0.0625033	0	0.73	1	0.97	0.186693	0.0830787	2.396	0.65	1	0.89	0.0153739	0.118763	-7.203	0.26	1	0.79	0.0715226	0.117267	-1.455	0.42	1	0.85	0.0845099	0.112478	-1.258	0.24	1	0.81	0.0984713	0.0445841	2.469	0.65	1	0.95
	Finegoldia_magna	0.0160982	0.0982461	-5.742	0.25	1	0.71
	Flavonifractor_plautii	0.183901	0.309315	-1.573	0.069	1	0.53	0.22957	0.278884	7.99	0.96	1	1	0.287936	0.314555	-1.024	0.54	1	0.89	0.268064	0.314023	-1.1	0.98	1	1	0.224284	0.265825	-1.054	0.86	1	0.99	0.181015	0.282778	-1.481	0.13	1	0.77	0.26975	0.318636	-1.057	0.8	1	0.97
	Fusicatenibacter_saccharivorans	3.3386	2.56256	1.392	0.068	1	0.53	2.71399	3.1716	106.69	0.89	1	1	2.9696	3.17415	-1.001	0.65	1	0.89	2.87212	3.24827	-1.062	0.98	1	1	3.16481	3.35182	1.063	0.61	1	0.87	3.58922	3.72531	1.017	0.48	1	0.89	3.12598	3.17732	1.1	0.34	1	0.82
	Gemella_haemolysans													0.0344056	0.0210707	1.729	0.49	1	0.89
	Gemella_sanguinis	0.0848565	0.0556825	1.627	0.3	1	0.75	0.0480819	0.0601223	1.12	0.84	1	1	0.0479423	0.0391313	1.305	0.84	1	0.99	0.0651293	0.0523867	1.324	0.95	1	1	0.0769206	0.0686588	1.262	0.55	1	0.86	0.0586117	0.0710542	-1.148	0.19	1	0.77
	Gemmiger_formicilis	2.95306	3.93393	-1.247	0.15	1	0.62	3.32265	3.19422	131.31	0.35	1	0.86	3.23075	4.13648	-1.2	0.72	1	0.91	3.44486	3.76232	-1.026	0.89	1	1	3.3586	3.78595	-1.002	0.88	1	0.99	3.07207	3.41175	-1.052	0.92	1	1	3.50619	3.90688	1.003	0.92	1	1
	Gordonibacter_faecihominis	0.0403819	0.0393568	1.101	0.54	1	0.86	0.0144524	0.0532767	0	0.49	1	0.89	0.0256632	0.0376262	-1.368	0.8	1	0.96	0.0430468	0.0339323	1.351	0.78	1	0.99	0.0412942	0.0525574	-1.137	0.9	1	1	0.0507059	0.0598351	-1.118	0.91	1	1
	Gordonibacter_pamelaeae	0.0316507	0.105534	-3.122	0.19	1	0.66	0.0188992	0.0449429	0	0.36	1	0.86	0.0437121	0.0436464	1.07	0.9	1	1	0.0380154	0.0532797	-1.313	0.89	1	1	0.0240208	0.0704816	-2.621	0.22	1	0.85	0.0335313	0.0762322	-2.145	0.64	1	0.97
	Granulicatella_adiacens	0.0769439	0.0720083	1.145	0.73	1	0.93	0.0511391	0.0571459	1.93	0.93	1	1	0.0541466	0.0626101	-1.083	0.41	1	0.88	0.0997904	0.0622092	1.709	0.16	1	0.71	0.0677441	0.0735196	1.036	0.54	1	0.86	0.0847825	0.0595474	1.501	0.52	1	0.9
	Haemophilus_parainfluenzae	0.0884036	0.027404	3.458	0.15	1	0.62	0.0361309	0.0255966	0	0.39	1	0.87	0.0549926	0.031606	1.868	0.45	1	0.89	0.0950384	0.0750083	1.347	0.75	1	0.99	0.068014	0.0188356	4.065	0.35	1	0.85	0.0354396	0.0227258	1.638	0.74	1	0.98
	Hespellia_porcina	0.354433	0.439921	-1.161	0.31	1	0.75	0.337407	0.41907	11.71	0.73	1	0.97	0.436275	0.409072	1.138	0.7	1	0.91	0.351922	0.535178	-1.428	0.57	1	0.93	0.383793	0.442636	-1.025	1	1	1	0.363665	0.485585	-1.265	0.39	1	0.83	0.321915	0.518485	-1.441	0.26	1	0.82
	Holdemanella_biformis	1.68267	0.911328	1.972	0.25	1	0.71	1.72094	1.13072	40.31	0.34	1	0.86	1.73805	1.18207	1.569	0.27	1	0.86	1.6	1.33527	1.276	0.39	1	0.87	1.81182	0.893476	2.283	0.18	1	0.85	1.39578	0.719172	2.048	0.18	1	0.77	1.62938	0.994881	1.83	0.29	1	0.82
	Holdemania_filiformis	0.112142	0.257714	-2.15	0.012	1	0.53	0.20539	0.208047	4.58	1	1	1	0.142699	0.226359	-1.486	0.15	1	0.7	0.13529	0.239312	-1.661	0.17	1	0.71	0.128471	0.289521	-2.005	0.14	1	0.85	0.135488	0.266669	-1.865	0.022	1	0.74	0.152589	0.28247	-1.656	0.033	1	0.4
	Howardella_ureilytica	0.538607	0.0825034	6.964	0.0066	1	0.53	0.686487	0.0613128	30.34	0.0077	1	0.52	0.596458	0.110471	5.764	0.0087	1	0.52	0.587561	0.116084	5.382	0.018	1	0.69	0.597551	0.113014	5.944	0.015	1	0.85	0.541681	0.0957937	5.974	0.017	1	0.74	0.51021	0.0798149	7.133	0.0094	1	0.38
	Hungatella_effluvii	0.246657	0.178417	1.477	0.25	1	0.71	0.204834	0.218464	5.78	0.79	1	1	0.286244	0.222446	1.372	0.34	1	0.86	0.313347	0.252706	1.319	0.72	1	0.99	0.294997	0.163444	2.029	0.29	1	0.85	0.225451	0.249409	-1.049	0.7	1	0.98	0.369337	0.171477	2.409	0.072	1	0.54
	Hungatella_hathewayi	0.539426	0.509014	1.132	0.68	1	0.93	0.511947	0.789328	9.79	0.29	1	0.86	0.619866	0.550848	1.201	0.69	1	0.91	0.702166	0.515533	1.45	0.34	1	0.87	0.517932	0.501574	1.163	0.76	1	0.94	0.552313	0.638049	-1.095	0.28	1	0.81	0.709663	0.690274	1.149	0.8	1	0.97
	Intestinibacter_bartlettii	0.425647	0.534377	-1.175	0.48	1	0.85	0.351581	0.490205	8.26	0.85	1	1	0.525109	0.44399	1.262	0.51	1	0.89	0.759748	0.300331	2.693	0.12	1	0.71	0.5236	0.553523	1.065	0.68	1	0.91	0.562945	0.341463	1.74	0.59	1	0.95	0.552332	0.556522	1.109	0.98	1	1
	Intestinimonas_butyriciproducens	0.242837	0.290365	-1.118	0.73	1	0.93	0.239576	0.285134	6.77	0.68	1	0.96	0.285962	0.344656	-1.129	0.63	1	0.89	0.374843	0.337835	1.182	0.59	1	0.93	0.282852	0.294686	1.08	0.76	1	0.94	0.233902	0.28623	-1.16	0.92	1	1	0.307409	0.432435	-1.259	0.74	1	0.97
	Lachnospira_multipara_ATCC_19207	0.115416	0.06472	1.906	0.38	1	0.75	0.149248	0.0586341	4.9	0.033	1	0.67	0.139315	0.0580949	2.566	0.19	1	0.72	0.230608	0.0636975	3.848	0.13	1	0.71	0.114976	0.039494	3.283	0.089	1	0.85	0.144212	0.0414243	3.664	0.079	1	0.74	0.210333	0.0651614	3.604	0.037	1	0.4
	Lactobacillus_acidophilus	0.0586629	0.018658	3.383	0.27	1	0.73	0.169259	0.00922668	0	0.25	1	0.86							0.0301887	0.0648881	-2.013	0.97	1	1	0.0264499	0.022785	1.316	1	1	1
	Lactobacillus_casei	0.0469303	0.0151596	3.325	0.15	1	0.62	0.0583653	0.0559554	0.7	0.48	1	0.89	0.0276373	0.0171576	1.718	0.82	1	0.97	0.0382949	0.0345276	1.185	0.58	1	0.93	0.0450728	0.0270382	1.875	0.29	1	0.85	0.0179924	0.124273	-6.565	0.35	1	0.81
	Lactobacillus_crispatus	0.00709411	0.0329431	-4.317	0.72	1	0.93
	Lactobacillus_delbrueckii	0.395088	0.0766728	5.513	0.041	1	0.53	0.259864	0.0366091	2.12	0.1	1	0.72	0.519751	0.117394	4.72	0.058	1	0.7	0.542278	0.10388	5.552	0.14	1	0.71	0.377046	0.202938	2.093	0.88	1	0.99	0.585299	0.046027	13.39	0.18	1	0.77	0.372406	0.0614201	6.77	0.75	1	0.97
	Lactobacillus_fabifermentans																									0.0296886	0.013671	2.449	1	1	1
	Lactobacillus_fermentum	0.465483	0.0160342	30.89	0.047	1	0.53	0.27932	0.0136912	1.32	0.053	1	0.72	0.28709	0.00391313	76.45	0.12	1	0.7	0.185045	0.00565538	35.46	0.075	1	0.71	0.251814	0.0103292	27.51	0.14	1	0.85	0.311324	0.00546571	60.58	0.061	1	0.74	0.285372	0.0199537	15.86	0.33	1	0.82
	Lactobacillus_frumenti	0.529603	0.018075	31.05	0.062	1	0.53	0.260142	0.0306564	0	0.45	1	0.89	0.751284	0.0216727	37.23	0.16	1	0.7	0.475472	0.0360159	14.02	0.43	1	0.88	0.515233	0.0161014	36.01	0.17	1	0.85	0.65427	0.0201368	34.09	0.35	1	0.81	0.708268	0.0280599	28.33	0.49	1	0.88
	Lactobacillus_gasseri	0.233287	0.037316	6.665	0.14	1	0.62	0.235962	0.0431571	3.16	0.13	1	0.72	0.155107	0.0225757	7.304	0.15	1	0.7	0.297414	0.0291699	10.89	0.23	1	0.77	0.285551	0.12395	2.597	0.28	1	0.85	0.16275	0.0290545	5.905	0.19	1	0.77	0.201685	0.0402192	5.61	0.17	1	0.68
	Lactobacillus_graminis	0.0556615	0.0206987	2.88	0.38	1	0.75							0.062043	0.0325091	2.038	0.5	1	0.89	0.0754717	0.00416713	18.72	0.0071	1	0.54							0.021809	0.0348079	-1.512	1	1	1
	Lactobacillus_homohiochii																			0	0.0261934	-6.254	0.34	1	0.87
	Lactobacillus_kefiranofaciens	0	0.0300278	-7.306	0.37	1	0.75	0	0.0598246	0	0.38	1	0.86	0	0.0261879	-6.198	0.36	1	0.86	0	0.0279793	-6.632	0.34	1	0.87	0	0.0240002	-5.62	0.36	1	0.85	0	0.0457393	-11.3	0.36	1	0.81
	Lactobacillus_mucosae	0.305047	0.0282786	11.57	0.53	1	0.86	0.209003	0.0654797	0	0.7	1	0.97	0.0462502	0.0189636	2.61	0.58	1	0.89	0.340461	0.0497079	7.287	0.63	1	0.93	0.400797	0.0094178	48.25	0.29	1	0.85	0.178289	0	46.37	0.079	1	0.74	0.195548	0.0212008	10.29	0.83	1	0.98
	Lactobacillus_oris	0.0452932	0	11.76	0.014	1	0.53	0.0447467	0	0	0.15	1	0.72	0.0276373	0	6.919	0.17	1	0.7							0.0310381	0	8.141	0.079	1	0.85
	Lactobacillus_pentosus																									0.0636956	0.0628866	1.142	0.71	1	0.92	0.0166294	0.051205	-2.926	0.6	1	0.95
	Lactobacillus_pontis	0.0321964	0	8.348	0.34	1	0.75
	Lactobacillus_sakei	0.214733	0.135271	1.694	0.033	1	0.53	0.218175	0.272634	0	0.41	1	0.89	0.0989867	0.103848	1.019	0.82	1	0.97	0.108735	0.139599	-1.205	1	1	1	0.0515503	0.114533	-1.97	0.59	1	0.87	0.136851	0.159369	-1.102	0.74	1	0.98	0.137804	0.032113	4.816	0.29	1	0.82
	Lactobacillus_salivarius	0.0534787	0	13.89	0.15	1	0.62	0.0375205	0	0	0.34	1	0.86	0.0250992	0	6.319	0.36	1	0.86	0.062334	0	15.84	0.18	1	0.71							0.0460715	0	11.95	0.36	1	0.81
	Lactobacillus_sanfranciscensis													0.0386358	0	9.701	0.17	1	0.7	0.0354997	0.00982251	3.816	0.97	1	1	0.0491212	0.0130634	4.252	1	1	1	0	0.0368216	-9.063	0.36	1	0.81	0.0262218	0.185196	-6.341	0.52	1	0.88
	Lactobacillus_vaginalis	0.7839	0.0358584	23.27	0.27	1	0.73	0.44302	0.0196439	0	0.48	1	0.89	0.111959	0.0285959	4.155	0.89	1	1	0.171908	0.0220262	8.277	0.67	1	0.97	0.0798895	0.0610638	1.475	0.35	1	0.85	0.0766041	0.042575	1.894	0.18	1	0.77	0.143662	0.0106004	15.03	0.14	1	0.61
	Lactobacillus_xiangfangensis																									0.00296886	0.0233926	-7.049	1	1	1
	Lactococcus_chungangensis	0.0286493	0.0169088	1.803	0.91	1	0.99	0.0344633	0.0357162	0	0.97	1	1	0.00648631	0.029499	-4.238	0.33	1	0.86	0.0436059	0	11.05	0.045	1	0.71							0.0308052	0	8.01	0.079	1	0.74
	Lactococcus_formosensis	0	0.0250717	-6.121	0.37	1	0.75
	Lactococcus_lactis	0.344883	0.304359	1.21	0.11	1	0.62	0.292938	0.333351	3.3	0.66	1	0.96	0.283424	0.285056	1.061	0.057	1	0.7	0.167435	0.302712	-1.698	0.64	1	0.93	0.197295	0.178331	1.246	0.14	1	0.85	0.196008	0.41338	-1.998	0.76	1	0.98	0.25385	0.436176	-1.537	0.76	1	0.97
	Lactococcus_piscium													0.0282013	0	7.071	0.36	1	0.86
	Lactonifactor_longoviformis	0.0954977	0.218649	-2.141	0.012	1	0.53	0.137297	0.167271	4.96	0.59	1	0.93	0.213766	0.14599	1.562	0.34	1	0.86	0.138085	0.142278	1.034	0.57	1	0.93	0.201613	0.198381	1.144	1	1	1	0.16384	0.208848	-1.207	0.47	1	0.89	0.189969	0.228533	-1.076	0.94	1	1
	Leuconostoc_carnosum																			0.0218029	0.00952486	2.415	0.6	1	0.93
	Leuconostoc_gelidum_subsp,_aenigmaticum	0.0613914	0	15.95	0.031	1	0.53							0.0434301	0	10.94	0.36	1	0.86
	Leuconostoc_mesenteroides	0.0537516	0.0757982	-1.316	0.94	1	1	0.0783762	0.0988148	1.93	0.71	1	0.97	0.0530185	0.0734464	-1.299	0.79	1	0.96	0.0763103	0.0898909	-1.106	0.53	1	0.93	0.0566783	0.0798994	-1.251	0.34	1	0.85	0.0463441	0.0678898	-1.387	0.5	1	0.89
	Marvinbryantia_formatexigens	0.0540244	0.0361499	1.603	0.32	1	0.75	0.111172	0.0264895	3.99	0.0049	1	0.52	0.0321495	0.060202	-1.755	0.71	1	0.91	0.0595388	0.093165	-1.469	0.6	1	0.93	0.0666645	0.217521	-2.899	0.36	1	0.85	0.083692	0.111328	-1.262	0.68	1	0.98
	Megasphaera_elsdenii	0.0482945	0	12.59	0.068	1	0.53	0.107837	0	0	0.067	1	0.72	0.0882702	0	22.21	0.079	1	0.7	0.0542278	0	13.79	0.18	1	0.71	0.0437233	0	11.49	0.079	1	0.85	0.0771493	0	20.06	0.079	1	0.74	0.140315	0	35.66	0.079	1	0.54
	Megasphaera_indica													0.0896803	0	22.58	0.17	1	0.7	0.0329839	0	8.364	0.18	1	0.71
	Megasphaera_paucivorans	0.0231923	0	6.051	0.34	1	0.75							0.0321495	0	8.092	0.36	1	0.86	0.0346611	0	8.763	0.38	1	0.87	0.0466921	0	12.27	0.36	1	0.85	0.0204459	0	5.347	0.36	1	0.81
	Mitsuokella_jalaludinii																									0.0202423	0	5.293	0.36	1	0.85
	Mobilitalea_sibirica	0.371077	0.470532	-1.186	0.58	1	0.88	0.416339	0.45806	10.49	0.64	1	0.95	0.368592	0.437668	-1.112	0.36	1	0.86	0.377079	0.472373	-1.176	0.37	1	0.87	0.338181	0.500966	-1.316	0.34	1	0.85	0.343219	0.546571	-1.51	0.11	1	0.74	0.307688	0.495726	-1.443	0.09	1	0.54
	Mogibacterium_neglectum							0.0708721	0.0223226	0	0.29	1	0.86							0.0531097	0.019645	2.851	0.39	1	0.87	0.0701732	0.0282534	2.797	0.18	1	0.85	0.0594295	0.0175478	3.546	0.23	1	0.81
	Moryella_indoligenes	0	0.0489773	-11.92	0.37	1	0.75
	Murdochiella_asaccharolytica	0.00518416	0.0635539	-11.54	0.33	1	0.75													0.0259958	0.00773895	3.535	0.97	1	1
	Murimonas_intestini	1.54734	1.7282	-1.045	0.75	1	0.93	1.51277	1.7364	57.48	0.54	1	0.93	1.70223	1.6396	1.108	0.36	1	0.86	1.43312	1.62458	-1.065	0.44	1	0.88	1.53733	1.78057	-1.029	0.54	1	0.86	1.61659	1.69236	1.008	0.92	1	1	1.56243	1.91244	-1.095	0.39	1	0.84
	Odoribacter_splanchnicus	0.0673941	0.117196	-1.627	0.54	1	0.86	0.0655914	0.155068	2.12	0.34	1	0.86	0.062325	0.163448	-2.462	0.19	1	0.72	0.0614955	0.0839378	-1.279	0.54	1	0.93	0.0663946	0.098735	-1.325	0.26	1	0.85	0.0575212	0.118232	-1.943	0.31	1	0.81	0.108514	0.132505	-1.093	0.94	1	1
	Olsenella_sp,	0.102046	0.0585978	1.864	0.37	1	0.75	0.112562	0.0889929	0	0.84	1	1	0.0891163	0.0592989	1.607	0.6	1	0.89	0.0832984	0.0901885	-1.015	0.97	1	1	0.0958134	0.103596	1.041	0.71	1	0.92	0.114225	0.0509174	2.375	0.5	1	0.89	0.0822919	0.0975862	-1.059	0.51	1	0.88
	Olsenella_uli	0.00982262	0.0900833	-8.498	0.046	1	0.53	0.0141744	0.100303	0	0.16	1	0.72	0.0329956	0.10445	-2.969	0.55	1	0.89	0.039972	0.142575	-3.341	0.22	1	0.77	0.0323876	0.07595	-2.083	0.67	1	0.91	0.0321683	0.0969444	-2.857	0.26	1	0.81
	Olsenella_umbonata							0.0461364	0	0	0.34	1	0.86	0.0501984	0	12.62	0.36	1	0.86							0.101751	0	26.75	0.36	1	0.85	0.194645	0	50.67	0.36	1	0.81	0.102377	0	26	0.36	1	0.83
	Oribacterium_sinus																			0.0578616	0.0229192	2.685	0.32	1	0.87
	Oscillibacter_ruminantium	0.245838	0.448084	-1.707	0.42	1	0.81	0.469701	0.352995	8.11	0.93	1	1	0.46927	0.415093	1.207	0.57	1	0.89	0.307757	0.385459	-1.177	0.43	1	0.88	0.472589	0.459042	1.159	0.61	1	0.87	0.413553	0.48127	-1.103	0.82	1	1	0.511884	0.460807	1.241	0.92	1	1
	Oscillibacter_valericigenes													0.0324315	0.0261879	1.314	0.72	1	0.91	0.0273934	0.0428619	-1.46	0.47	1	0.9
	Parabacteroides_distasonis	0.0679398	0.209903	-2.892	0.44	1	0.83	0.111172	0.221143	3.03	0.26	1	0.86	0.0783997	0.270006	-3.228	0.017	1	0.57	0.104542	0.257766	-2.316	0.19	1	0.71	0.0855573	0.205065	-2.13	0.25	1	0.85	0.0591569	0.22582	-3.616	0.084	1	0.74	0.176858	0.257528	-1.302	0.59	1	0.9
	Parabacteroides_goldsteinii	0.00654841	0.0326515	-4.608	0.21	1	0.68	0.0177875	0.0744087	0	0.12	1	0.72	0.0135366	0.0523757	-3.634	0.19	1	0.72	0.0184486	0.0628045	-3.215	0.15	1	0.71
	Parabacteroides_johnsonii_DSM_18315																									0.0383253	0	10.08	0.17	1	0.85
	Parabacteroides_merdae	0.122783	0.178126	-1.357	0.98	1	1	0.168425	0.252692	3.87	0.4	1	0.88	0.0961666	0.299204	-2.914	0.12	1	0.7	0.163522	0.175912	-1.01	0.98	1	1	0.114976	0.192913	-1.491	0.58	1	0.87	0.0826016	0.30608	-3.516	0.35	1	0.81	0.175463	0.200161	-1.021	0.32	1	0.82
	Paraprevotella_clara_YIT_11840	0.0551158	0.10466	-1.78	0.82	1	0.96	0.0547522	0.234239	0	0.44	1	0.89	0.0775537	0.169469	-2.044	0.51	1	0.89	0.0919637	0.200617	-2.045	0.84	1	1	0.0744915	0.128204	-1.53	1	1	1	0.0684257	0.220642	-3.053	0.73	1	0.98	0.0923343	0.206708	-1.999	0.89	1	1
	Parasutterella_excrementihominis	0.0234651	0	6.117	0.15	1	0.62							0.0313035	0.00451515	7.234	0.16	1	0.7							0.0429136	0.0033418	14.67	0.13	1	0.85	0.0193555	0.0267532	-1.322	0.64	1	0.97
	Parasutterella_secunda													0.0248172	0	6.209	0.17	1	0.7
	Parvibacter_caecicola	0.0272851	0.0145766	2.012	0.53	1	0.86	0.023624	0.0172628	0	0.9	1	1	0.0369438	0.0174586	2.259	0.9	1	1							0.0269897	0.0267344	1.127	1	1	1	0.0346218	0.0161095	2.248	1	1	1
	Peptoniphilus_gorbachii	0.0114597	0.0469366	-3.822	0.97	1	1
	Peptoniphilus_harei	0.00409276	0.0466451	-10.41	0.19	1	0.66
	Peptoniphilus_lacrimalis	0.00845837	0.03236	-3.555	1	1	1													0.0368973	0	9.368	0.092	1	0.71
	Peptostreptococcus_anaerobius																									0.0475018	0	12.49	0.017	1	0.85
	Phascolarctobacterium_faecium	0.0188267	0.0125359	1.61	0.69	1	0.93	0.0233461	0.0312517	0	0.6	1	0.93							0.0329839	0	8.364	0.38	1	0.87	0.0237509	0	6.269	0.36	1	0.85	0.0673353	0.0117944	6.032	1	1	1	0.189969	0.0583023	3.648	1	1	1
	Phascolarctobacterium_succinatutens	0.0510231	0.0495604	1.104	0.62	1	0.9	0.172317	0.0872071	0	0.6	1	0.93	0.0685293	0.145087	-1.983	0.95	1	1	0.0693222	0.111024	-1.505	0.97	1	1	0.046962	0.0884058	-1.679	0.47	1	0.86	0.0398014	0.0782459	-1.863	0.95	1	1	0.109351	0.14217	-1.163	0.57	1	0.9
	Porphyromonas_bennonis	0.00300136	0.0428551	-13.53	1	1	1
	Porphyromonas_somerae_DSM_23386	0	0.0233225	-5.71	0.37	1	0.75
	Prevotella_buccalis_ATCC_35310	0	0.0454789	-11.07	0.18	1	0.64
	Prevotella_copri_DSM_18205	0.127421	0.620088	-4.557	0.87	1	0.98	0.173428	0.844093	0	0.65	1	0.96	0.0798098	0.845838	-9.944	0.43	1	0.89	0.205451	0.406592	-1.859	0.53	1	0.93	0.265578	0.292863	1.021	0.74	1	0.93	0.103593	0.892636	-8.17	0.25	1	0.81	0.285372	0.873599	-2.739	0.72	1	0.97
	Prevotella_corporis	0.00545701	0.100287	-16.86	0.56	1	0.86													0.0287911	0.00357182	8.75	1	1	1
	Prevotella_stercorea_DSM_18206	0.0433832	0	11.25	0.031	1	0.53	0.0783762	0	0	0.067	1	0.72	0.0558387	0	14.03	0.037	1	0.63	0.0709993	0	18.03	0.092	1	0.71	0.0701732	0	18.42	0.037	1	0.85	0.0428002	0	11.1	0.037	1	0.74
	Propionibacterium_freudenreichii													0.0335596	0	8.468	0.36	1	0.86							0	0.0261268	-6.1	0.36	1	0.85
	Pseudobutyrivibrio_ruminis	0.348157	0.288325	1.29	0.32	1	0.75	0.210393	0.267871	8.38	1	1	1	0.278347	0.385895	-1.299	0.8	1	0.96	0.225297	0.160732	1.493	0.15	1	0.71	0.283931	0.260357	1.227	0.49	1	0.86	0.29633	0.320751	-1.025	0.82	1	1	0.386632	0.21232	2.033	0.18	1	0.7
	Pseudoflavonifractor_capillosus	0.120327	0.170838	-1.327	0.2	1	0.67	0.131461	0.200308	3.39	0.62	1	0.93	0.129726	0.175489	-1.266	0.46	1	0.89	0.178616	0.163411	1.165	0.41	1	0.88	0.158969	0.13914	1.286	0.59	1	0.87	0.129218	0.152177	-1.116	0.86	1	1	0.170442	0.190496	1.001	0.61	1	0.9
	Robinsoniella_peoriensis							0.0728176	0.00922668	0	0.086	1	0.72	0.0527365	0.00571919	9.928	0.082	1	0.7	0.0620545	0.00892955	7.379	0.088	1	0.71	0.0715226	0.0085064	9.445	0.12	1	0.85	0.043618	0.0204245	2.255	0.1	1	0.74
	Romboutsia_ilealis	0.432195	0.73291	-1.587	0.21	1	0.68	0.377707	0.45687	15.01	0.98	1	1	0.438813	0.332917	1.407	0.39	1	0.88	0.478546	0.571789	-1.122	0.85	1	1	0.477447	0.515548	1.042	0.86	1	0.99	0.516328	0.502845	1.084	0.7	1	0.98	0.342	0.719893	-1.882	0.014	1	0.38
	Roseburia_faecis	1.41173	1.12123	1.345	0.49	1	0.86	1.48776	1.14322	30.86	0.32	1	0.86	1.21266	1.20103	1.078	0.45	1	0.89	1.45381	1.34955	1.147	0.29	1	0.86	1.19996	1.00649	1.342	0.064	1	0.85	1.03075	1.5048	-1.384	0.76	1	0.98	0.993082	1.13955	-1.027	0.61	1	0.9
	Roseburia_hominis	0.171896	0.381032	-2.074	0.45	1	0.83	0.24708	0.364008	4.2	0.37	1	0.86	0.312753	0.347064	-1.039	0.4	1	0.88	0.513767	0.458681	1.193	1	1	1	0.325765	0.495194	-1.351	0.9	1	1	0.238536	0.441859	-1.757	0.49	1	0.89	0.55819	0.504455	1.237	0.86	1	1
	Roseburia_intestinalis	0.586629	1.06117	-1.693	0.054	1	0.53	0.896602	0.765517	17.81	0.47	1	0.89	0.756078	1.03939	-1.288	0.61	1	0.89	0.450035	0.973321	-2.031	0.06	1	0.71	1.00645	1.34158	-1.184	0.72	1	0.92	0.667083	0.88602	-1.259	0.29	1	0.81	0.565722	0.878588	-1.389	0.51	1	0.88
	Roseburia_inulinivorans	0.652386	0.683059	1.02	0.98	1	1	0.5478	0.714026	18.24	0.61	1	0.93	0.54485	0.816941	-1.404	0.66	1	0.89	0.652131	0.634891	1.093	0.89	1	1	0.6796	0.536511	1.425	0.23	1	0.85	0.745323	0.76635	1.026	0.9	1	1	0.886521	0.821221	1.207	0.32	1	0.82
	Ruminococcus_albus	0.415824	0.295905	1.502	0.9	1	0.99	0.29405	0.224417	4.36	0.22	1	0.86	0.277783	0.0957211	3.094	0.22	1	0.77	0.444165	0.60215	-1.273	0.35	1	0.87	0.312271	0.146128	2.403	0.049	1	0.85	0.458534	0.302915	1.597	0.38	1	0.83	0.419828	0.468289	1.002	0.84	1	0.98
	Ruminococcus_bromii	3.70149	4.47676	-1.132	0.46	1	0.83	4.0147	3.87997	162.86	0.33	1	0.86	4.04492	3.16211	1.365	0.17	1	0.7	4.03969	3.19767	1.345	0.38	1	0.87	4.33805	3.13218	1.559	0.1	1	0.85	4.1876	2.89625	1.526	0.044	1	0.74	3.33157	3.66057	1.017	0.92	1	1
	Ruminococcus_callidus	0.822099	0.301152	2.915	0.047	1	0.53	0.882149	0.336923	17.94	0.18	1	0.75	0.602945	0.304923	2.111	0.13	1	0.7	0.66443	0.264017	2.681	0.074	1	0.71	0.608617	0.207495	3.304	0.018	1	0.85	0.724604	0.352682	2.168	0.14	1	0.77	0.865041	0.473901	2.04	0.27	1	0.82
	Ruminococcus_champanellensis	0.117599	0.47782	-3.806	0.093	1	0.61	0.178153	0.141972	0	0.16	1	0.72	0.140443	0.408169	-2.723	0.11	1	0.7	0.190077	0.119061	1.701	0.7	1	0.98	0.212679	0.215698	1.111	0.15	1	0.85	0.147211	0.249984	-1.609	0.13	1	0.77	0.159842	0.338278	-1.894	0.1	1	0.54
	Ruminococcus_faecis	2.91677	2.8503	1.093	0.65	1	0.92	2.48275	2.79866	71.13	0.85	1	1	2.72115	2.90776	-1.001	0.76	1	0.94	2.73096	2.83811	1.025	0.89	1	1	2.53001	3.61127	-1.268	0.45	1	0.86	2.80246	2.81311	1.051	0.76	1	0.98	2.99654	2.88144	1.162	0.42	1	0.84
	Ruminococcus_flavefaciens	0.0409276	0.0606386	-1.393	0.78	1	0.94	0.0944962	0.0767898	0	0.86	1	1	0.0358157	0.0948181	-2.487	0.89	1	1	0.0936408	0.0398853	2.506	0.76	1	0.99	0.0210519	0.0483042	-2.034	0.55	1	0.86	0.0621557	0.0543694	1.206	0.72	1	0.98
	Ruminococcus_gauvreauii	0.0139154	0.0434382	-2.921	0.041	1	0.53																									0.0245351	0.0822733	-3.198	0.066	1	0.74
	Ruminococcus_lactaris	0.90068	1.03435	-1.075	0.98	1	1	0.852411	1.21316	21.45	0.32	1	0.86	1.02258	0.99544	1.097	0.92	1	1	0.990915	0.707518	1.492	0.14	1	0.71	0.831012	0.966388	-1.033	0.84	1	0.98	0.958506	0.939814	1.076	1	1	1	0.871457	0.846475	1.151	1	1	1
	Senegalimassilia_anaerobia	0.664118	0.425053	1.67	0.29	1	0.75	0.699272	0.453893	24.52	0.42	1	0.89	0.690933	0.446699	1.651	0.22	1	0.77	0.858421	0.376232	2.43	0.072	1	0.71	0.667455	0.309572	2.427	0.17	1	0.85	0.763042	0.32334	2.49	0.15	1	0.77	0.602544	0.281535	2.391	0.14	1	0.61
	Slackia_equolifaciens	0.00654841	0.0320685	-4.512	0.56	1	0.86	0.00611446	0.0321446	0	0.56	1	0.93	0.0062043	0.0343151	-5.216	0.52	1	0.89							0.00728721	0.0413168	-5.09	0.52	1	0.86
	Slackia_isoflavoniconvertens	0.716233	0.526798	1.453	0.5	1	0.86	0.899103	0.519968	32.92	0.1	1	0.72	0.810225	0.538507	1.606	0.15	1	0.7	0.588959	0.68698	-1.096	0.7	1	0.98	0.670154	0.566283	1.332	0.53	1	0.86	0.776128	0.407051	2.012	0.11	1	0.74	0.763501	0.562134	1.518	0.46	1	0.86
	Slackia_piriformis	0.106957	0.0892087	1.281	0.97	1	1	0.190938	0.120245	0	0.97	1	1	0.178515	0.0779616	2.447	0.9	1	1	0.167435	0.0928674	1.918	0.97	1	1	0.170305	0.0595448	3.212	0.82	1	0.97	0.154844	0.13693	1.194	0.21	1	0.81	0.193874	0.117228	1.849	0.6	1	0.9
	Sporobacter_termitidis	0.0362891	0.125942	-3.257	0.063	1	0.53	0.0519729	0.122626	0	0.073	1	0.72	0.0668372	0.114685	-1.606	0.56	1	0.89	0.0754717	0.0937603	-1.166	0.82	1	1	0.0442631	0.0756462	-1.518	0.52	1	0.86	0.0616104	0.107588	-1.659	0.3	1	0.81
	Staphylococcus_equorum	0.0226466	0.0244887	-1.003	0.69	1	0.93	0.0836569	0.00327398	0	0.95	1	1													0.00998618	0.107545	-9.588	0.52	1	0.86	0.00517964	0.168286	-31.04	0.25	1	0.81
	Staphylococcus_succinus																															0.00463441	0.0365339	-7.356	1	1	1
	Streptococcus_anginosus	0.120873	0.152471	-1.181	0.96	1	1	0.122011	0.102684	2.96	0.62	1	0.93	0.102371	0.0860888	1.269	0.17	1	0.7	0.12327	0.079473	1.654	0.19	1	0.71	0.10499	0.101165	1.167	0.68	1	0.91	0.0760589	0.0975197	-1.216	0.98	1	1	0.145057	0.0969627	1.671	0.019	1	0.38
	Streptococcus_cristatus																									0.00404845	0.0422282	-9.003	0.58	1	0.87
	Streptococcus_dentisani	0.11296	0.106409	1.136	0.61	1	0.9	0.0522508	0.10566	1.7	0.33	1	0.86	0.0975767	0.0839818	1.242	0.6	1	0.89	0.125786	0.0520891	2.567	0.14	1	0.71	0.0906853	0.0966084	1.057	0.73	1	0.93	0.0798755	0.0831363	1.013	0.87	1	1
	Streptococcus_gordonii	0.146248	0.0801712	1.95	0.26	1	0.72	0.126458	0.0565506	4.29	0.022	1	0.67	0.127188	0.0830787	1.633	0.41	1	0.88	0.169113	0.0443501	4.06	0.025	1	0.71	0.128741	0.0628866	2.307	0.17	1	0.85	0.136306	0.0581091	2.47	0.038	1	0.74
	Streptococcus_lutetiensis	0.0428375	0.00291532	15.59	0.22	1	0.68													0.0542278	0.00833425	7.003	1	1	1	0.115516	0.0230888	5.618	0.31	1	0.85	0.46535	0.0653008	7.521	1	1	1	0.0393327	0.297747	-6.751	0.21	1	0.77
	Streptococcus_mutans	0.286493	0.141684	2.159	0.34	1	0.75	0.385767	0.104768	7.23	0.1	1	0.72	0.291884	0.090303	3.451	0.26	1	0.86	0.324808	0.103583	3.336	0.51	1	0.93	0.289599	0.111495	2.928	0.16	1	0.85	0.250258	0.107588	2.452	0.23	1	0.81	0.226233	0.109746	2.302	0.035	1	0.4
	Streptococcus_parasanguinis	0.562345	0.308149	1.95	0.061	1	0.53	0.290715	0.237513	9.21	0.13	1	0.72	0.387486	0.200172	2.067	0.22	1	0.77	0.46485	0.164304	3.015	0.013	1	0.6	0.432645	0.407092	1.196	0.16	1	0.85	0.288697	0.229272	1.329	0.28	1	0.81	0.368779	0.196108	2.1	0.0041	0.57	0.38
	Streptococcus_pasteurianus	0.486765	0	126.5	0.15	1	0.62							0.0279193	0	7	0.17	1	0.7	0.0301887	0.0157755	2.04	0.97	1	1	0.150602	0.0051646	32.33	0.12	1	0.85	0.492883	0.00316436	166.5	0.25	1	0.81	0.0954028	0.0068591	15.69	0.52	1	0.88
	Streptococcus_rubneri	0.0335606	0.0408144	-1.142	0.62	1	0.9	0.0311281	0.0205368	0	0.56	1	0.93	0.0442761	0.0165555	2.857	0.36	1	0.86	0.131656	0.0154779	8.965	0.39	1	0.87	0.0933843	0.0343294	3.051	0.97	1	1	0.0441632	0.0100684	4.609	0.17	1	0.77
	Streptococcus_salivarius	1.70559	0.893544	2.039	0.13	1	0.62	1.05141	0.651523	23.08	0.26	1	0.86	1.13398	0.689012	1.757	0.44	1	0.89	1.73389	0.677158	2.726	0.16	1	0.71	1.62802	0.880412	2.081	0.24	1	0.85	0.67935	0.873938	-1.219	0.8	1	0.99	0.952633	0.700251	1.52	0.069	1	0.54
	Streptococcus_sinensis	0.881307	0.430009	2.189	0.14	1	0.62	0.534459	0.34228	14.83	0.077	1	0.72	0.711238	0.281444	2.698	0.34	1	0.86	0.675891	0.292889	2.456	0.032	1	0.71	0.712797	0.48608	1.651	0.095	1	0.85	0.546316	0.32449	1.777	0.13	1	0.77	0.544242	0.194549	3.125	0.0075	1	0.38
	Streptococcus_sobrinus																															0.00517964	0.0267532	-4.936	0.58	1	0.95
	Streptococcus_thermophilus	1.84338	1.1291	1.744	0.14	1	0.62	1.32406	0.732182	31.84	0.21	1	0.85	2.46649	1.17996	2.231	0.12	1	0.7	2.25828	1.23615	1.945	0.23	1	0.77	1.26663	1.03748	1.374	0.2	1	0.85	1.60323	1.08739	1.556	0.59	1	0.95	1.73817	0.690274	2.814	0.33	1	0.82
	Streptococcus_tigurinus	0.117326	0.0892087	1.404	0.55	1	0.86	0.107837	0.0425618	3.13	0.033	1	0.67	0.0854501	0.101741	-1.116	0.9	1	1	0.113208	0.0592327	2.041	0.17	1	0.71	0.136838	0.120609	1.277	0.6	1	0.87	0.169565	0.0575338	3.114	0.03	1	0.74	0.177416	0.0798149	2.485	0.54	1	0.89
	Subdoligranulum_variabile	0	0.0688015	-16.7	0.091	1	0.61	0.0458584	0.0166676	0	0.56	1	0.93	0.040892	0.0249838	1.739	0.53	1	0.89	0.0301887	0.0690552	-2.141	0.47	1	0.9							0.00299874	0.0762322	-24.41	0.025	1	0.74
	Syntrophococcus_sucromutans	0.0259208	0.0239056	1.157	0.69	1	0.93	0.0297385	0.0181557	0	0.95	1	1	0	0.0370242	-8.713	0.36	1	0.86													0.0130854	0.0166848	-1.197	1	1	1
	Terrisporobacter_mayombei	0.281036	0.483942	-1.611	0.17	1	0.64	0.164812	0.389902	4.22	0.22	1	0.86	0.514957	0.335626	1.638	0.29	1	0.86	0.669462	0.270268	2.637	0.26	1	0.79	0.500659	0.400408	1.407	0.94	1	1	0.402921	0.356997	1.191	0.66	1	0.97	0.49403	0.540621	1.021	0.66	1	0.95
	Tetragenococcus_halophilus																															0	0.0733555	-18.08	0.17	1	0.77
	Tetragenococcus_koreensis																															0	0.0233012	-5.724	0.36	1	0.81
	Tetragenococcus_osmophilus																															0	0.0379723	-9.385	0.36	1	0.81
	Turicibacter_sanguinis	0.146794	0.230893	-1.472	0.31	1	0.75	0.1423	0.214297	2.5	0.23	1	0.86	0.165542	0.196559	-1.113	0.96	1	1	0.414256	0.112512	3.921	0.2	1	0.73	0.189198	0.232407	-1.091	0.2	1	0.85	0.223542	0.234162	1.007	0.92	1	1	0.218143	0.237886	1.024	0.92	1	1
	Tyzzerella_nexilis	0.0624828	0.0265294	2.516	0.54	1	0.86	0.027793	0.0202392	0	0.59	1	0.93	0.0496344	0.00872929	6.12	0.082	1	0.7	0.184486	0.129181	1.52	0.49	1	0.93	0.151412	0.0823298	2.073	0.78	1	0.95	0.0940513	0.0261779	3.789	0.29	1	0.81	0.176579	0.0439606	4.475	0.35	1	0.83
	Veillonella_atypica													0.0222791	0.0394323	-1.66	0.95	1	1	0.0402516	0.0169662	2.517	0.63	1	0.93
	Veillonella_atypica													0.0222791	0.0394323	-1.66	0.95	1	1	0.0402516	0.0169662	2.517	0.63	1	0.93
	Veillonella_dispar	0.170804	0.0787135	2.313	0.066	1	0.53	0.0867141	0.0753017	2.23	0.87	1	1	0.0961666	0.0978282	1.048	0.39	1	0.88	0.138924	0.0648881	2.28	0.63	1	0.93	0.126312	0.0710892	1.996	0.32	1	0.85	0.124857	0.0891773	1.478	0.73	1	0.98	0.158726	0.0751383	2.362	0.16	1	0.66
	Veillonella_parvula	0.0526602	0.0370245	1.523	0.43	1	0.83	0.035853	0.0169652	0	0.33	1	0.86	0.0234071	0.0328101	-1.307	1	1	1	0.0299092	0.0145849	2.21	0.37	1	0.87							0.0332587	0.0175478	2.01	0.58	1	0.95
	Veillonella_tobetsuensis	0.0622099	0.0221564	3.009	0.37	1	0.75	0.039744	0.0372044	0	0.87	1	1	0.0380718	0.0532788	-1.311	0.67	1	0.9	0.061775	0.0175615	3.748	0.37	1	0.87	0.0485814	0.0230888	2.368	0.33	1	0.85	0.048525	0.0371093	1.384	0.7	1	0.98
	Victivallis_vadensis_ATCC_BAA548							0.00333516	0.0345257	0	1	1	1	0	0.0382283	-9.041	0.17	1	0.7
	Weissella_confusa																			0.0313068	0	7.977	0.18	1	0.71							0.0346218	0	8.981	0.36	1	0.81
	Weissella_paramesenteroides							0	0.0508956	0	0.092	1	0.72
	Weissella_viridescens							0.0786542	0.0104172	0	0.83	1	1
	X_Clostridium__aerotolerans	0.0780353	0.0871679	-1.043	0.84	1	0.97	0.0825452	0.106553	3	0.85	1	1	0.0750156	0.108063	-1.349	0.2	1	0.74	0.119637	0.0800683	1.589	0.85	1	1	0.0960833	0.0792918	1.362	0.38	1	0.85	0.0711519	0.0673145	1.112	0.56	1	0.95
	X_Clostridium__aldenense	0.154706	0.148681	1.111	0.32	1	0.75	0.155085	0.2265	4.05	0.48	1	0.89	0.17795	0.212513	-1.119	0.98	1	1	0.193431	0.156565	1.316	0.72	1	0.99	0.163018	0.128507	1.426	0.47	1	0.86	0.161932	0.242217	-1.417	0.74	1	0.98	0.189132	0.0972744	2.171	0.025	1	0.38
	X_Clostridium__algidixylanolyticum	0.018281	0.176377	-8.994	0.51	1	0.86
	X_Clostridium__amygdalinum	0.141882	0.14081	1.078	0.71	1	0.93	0.145079	0.146139	4.57	0.72	1	0.97	0.17372	0.181509	1.022	0.54	1	0.89	0.235639	0.141385	1.776	0.43	1	0.88	0.189468	0.152811	1.396	1	1	1	0.183468	0.186985	1.035	0.72	1	0.98	0.249107	0.126581	2.198	0.34	1	0.82
	X_Clostridium__bolteae	0.029195	0.082795	-2.662	0.099	1	0.62	0.0405778	0.0761946	0	0.37	1	0.86	0.0355337	0.0650181	-1.711	0.52	1	0.89	0.0461216	0.111917	-2.277	0.51	1	0.93	0.0286091	0.0978236	-3.044	0.22	1	0.85	0.0468894	0.12715	-2.571	0.51	1	0.89
	X_Clostridium__celerecrescens	0.327421	0.404937	-1.157	0.75	1	0.93	0.354083	0.458358	13.31	0.93	1	1	0.36972	0.422317	-1.07	0.92	1	1	0.42376	0.425642	1.06	0.91	1	1	0.353025	0.481523	-1.211	0.43	1	0.85	0.322773	0.472064	-1.386	0.78	1	0.99	0.369058	0.423393	-1.026	0.84	1	0.98
	X_Clostridium__citroniae	0.0532059	0.0967885	-1.707	0.84	1	0.97	0.0583653	0.0824449	1.99	0.76	1	1	0.0676832	0.0725434	-1.002	0.92	1	1	0.0598183	0.066674	-1.048	0.98	1	1	0.075841	0.0558992	1.526	0.29	1	0.85	0.0651544	0.0785336	-1.142	0.85	1	1
	X_Clostridium__colinum	0.193451	0.0682184	3.027	0.57	1	0.87	0.115341	0.131555	0	0.89	1	1	0.174284	0.138164	1.347	0.93	1	1	0.171069	0.0824496	2.209	0.24	1	0.78	0.148713	0.150685	1.11	0.41	1	0.85	0.220816	0.0799719	2.916	0.35	1	0.81	0.207543	0.0448959	5.149	0.29	1	0.82
	X_Clostridium__glycyrrhizinilyticum	0.0810366	0.0568487	1.527	0.13	1	0.62	0.0953299	0.0633963	1.57	0.69	1	0.96	0.0789638	0.101139	-1.199	0.98	1	1	0.0656883	0.0988204	-1.411	0.95	1	1	0.123883	0.15433	-1.108	0.58	1	0.87	0.108227	0.21345	-1.871	0.91	1	1	0.0867552	0.121905	-1.257	0.45	1	0.85
	X_Clostridium__hylemonae	1.00054	1.15826	-1.084	0.55	1	0.86	1.3349	1.02595	32.79	0.47	1	0.89	1.20307	0.941559	1.364	0.17	1	0.7	1.40126	0.793242	1.881	0.5	1	0.93	1.32843	1.22674	1.219	0.69	1	0.92	1.11662	1.11731	1.054	0.72	1	0.98	1.17859	1.10338	1.194	0.72	1	0.97
	X_Clostridium__indolis	0.0431104	0.0317769	1.442	0.79	1	0.94													0.0824598	0.0306581	2.846	0.25	1	0.78	0.0596472	0.0270382	2.495	0.63	1	0.88	0.035167	0.0299176	1.242	0.63	1	0.97
	X_Clostridium__lactatifermentans	0.123056	0.19416	-1.476	0.63	1	0.91	0.167592	0.151199	3.5	1	1	1	0.152005	0.151408	1.071	0.9	1	1	0.183368	0.185139	1.055	0.76	1	0.99	0.153841	0.164052	1.056	0.8	1	0.96	0.159478	0.198491	-1.181	0.8	1	0.99	0.165979	0.151212	1.227	0.29	1	0.82
	X_Clostridium__lavalense	0.0663027	0.195326	-2.756	0.067	1	0.53	0.0730956	0.233643	1.57	0.25	1	0.86	0.1317	0.148699	-1.058	0.48	1	0.89	0.0346611	0.136325	-3.703	0.011	1	0.6	0.0502008	0.117267	-2.076	0.15	1	0.85	0.0507059	0.0891773	-1.666	0.52	1	0.9
	X_Clostridium__leptum	0.367803	0.4854	-1.235	0.4	1	0.78	0.434404	0.517885	11.94	0.3	1	0.86	0.445863	0.481616	-1.012	0.84	1	0.99	0.439133	0.498269	-1.066	0.77	1	0.99	0.39216	0.493371	-1.118	0.54	1	0.86	0.495337	0.544557	-1.042	1	1	1	0.398628	0.502896	-1.128	1	1	1
	X_Clostridium__methylpentosum	0.0971348	0.102036	1.015	0.51	1	0.86	0.115619	0.124411	5.12	0.78	1	1	0.113087	0.104149	1.159	0.64	1	0.89	0.126066	0.0878073	1.53	0.14	1	0.71	0.120914	0.101165	1.346	0.27	1	0.85	0.113952	0.13578	-1.128	0.96	1	1
	X_Clostridium__polysaccharolyticum	0.012824	0.0556825	-4.063	0.33	1	0.75	0.00722618	0.0464311	0	0.29	1	0.86	0.0104345	0.0647171	-5.817	0.16	1	0.7	0.00810622	0.0839378	-9.78	0.11	1	0.71	0.00404845	0.0716968	-15.32	0.52	1	0.86	0.0125402	0.0707665	-5.344	0.3	1	0.81
	X_Clostridium__propionicum																															0.0261708	0.0322189	-1.175	0.93	1	1
	X_Clostridium__saccharogumia	0.0690312	0.0454789	1.621	0.44	1	0.83	0.0233461	0.0961361	0	0.37	1	0.86	0.0310215	0.137562	-4.148	0.65	1	0.89	0.0360587	0.0824496	-2.152	0.59	1	0.93	0.0534396	0.100558	-1.667	0.63	1	0.88	0.0806933	0.0500544	1.705	0.77	1	0.99	0.0365432	0.145288	-3.57	0.29	1	0.82
	X_Clostridium__saccharolyticum	0.134515	0.185123	-1.288	0.94	1	1	0.154251	0.179474	4.67	0.68	1	0.96	0.0975767	0.191141	-1.833	0.46	1	0.89	0.179175	0.0985228	1.94	0.32	1	0.87	0.149253	0.204154	-1.216	0.64	1	0.88	0.11586	0.209711	-1.716	0.44	1	0.89	0.139478	0.244433	-1.568	0.7	1	0.97
	X_Clostridium__scindens	0.025648	0.0839611	-3.073	0.24	1	0.71	0.0175096	0.0791709	0	0.055	1	0.72	0.0377898	0.0568909	-1.406	0.62	1	0.89	0.0254368	0.0604233	-2.225	0.38	1	0.87	0.0232111	0.0601524	-2.31	0.17	1	0.85	0.0310778	0.0457393	-1.391	0.84	1	1
	X_Clostridium__spiroforme	0.233833	0.337302	-1.349	0.71	1	0.93	0.264589	0.316981	10.25	0.98	1	1	0.269041	0.161341	1.778	0.22	1	0.77	0.331516	0.361349	-1.024	0.78	1	0.99	0.273945	0.214787	1.436	0.14	1	0.85	0.267433	0.310395	-1.101	0.92	1	1	0.371011	0.330172	1.256	0.37	1	0.84
	X_Clostridium__symbiosum	0.00300136	0.0772559	-24.39	0.14	1	0.62	0.00528067	0.040776	0	0.29	1	0.86							0.0114605	0.052982	-4.39	0.9	1	1	0.00593773	0.0373674	-5.674	0.6	1	0.87	0	0.0497667	-12.3	0.079	1	0.74
	X_Clostridium__xylanolyticum	0.224556	0.381906	-1.591	0.26	1	0.72	0.302388	0.282158	9.66	0.62	1	0.93	0.238583	0.269404	-1.059	0.68	1	0.91	0.22362	0.216691	1.099	1	1	1	0.252893	0.272509	1.044	0.96	1	1	0.200643	0.333408	-1.575	0.11	1	0.74	0.350368	0.404063	-1.031	0.36	1	0.83
	X_Eubacterium__eligens	0.504228	0.41106	1.311	0.56	1	0.86	0.467756	0.402998	9.56	0.57	1	0.93	0.454324	0.432551	1.121	0.74	1	0.93	0.523829	0.339918	1.641	0.21	1	0.75	0.587295	0.427143	1.548	0.24	1	0.85	0.651544	0.510612	1.346	0.45	1	0.89	0.399464	0.473589	-1.061	0.84	1	0.98
	X_Eubacterium__hallii	0.993995	0.829407	1.28	0.38	1	0.75	0.867419	0.72236	28.38	0.077	1	0.72	1.05332	0.811824	1.385	0.14	1	0.7	0.798323	0.717043	1.186	0.81	1	1	0.962182	0.979147	1.106	0.39	1	0.85	1.22921	1.13629	1.142	0.51	1	0.89	0.998103	1.33472	-1.197	0.42	1	0.84
	X_Eubacterium__siraeum	0.607092	1.03231	-1.591	0.35	1	0.75	0.882427	0.850046	25.1	1	1	1	0.787946	0.862694	-1.026	0.57	1	0.89	0.774843	0.55393	1.489	0.76	1	0.99	0.641005	0.871906	-1.209	0.48	1	0.86	0.530777	0.671419	-1.199	0.12	1	0.77	0.569069	0.680609	-1.07	0.38	1	0.84
	X_Ruminococcus__gnavus	0.319508	0.366455	-1.073	0.21	1	0.68	0.343243	0.318469	1.93	0.17	1	0.74	0.496344	0.187228	2.828	0.31	1	0.86	0.538924	0.461956	1.242	0.12	1	0.71	0.52333	0.459649	1.282	0.28	1	0.85	0.694617	0.301765	2.429	1	1	1	0.572417	0.196731	3.251	0.48	1	0.87
	X_Ruminococcus__obeum	3.14842	3.42841	-1.019	0.65	1	0.92	3.25178	3.04808	118.28	0.15	1	0.72	3.16899	2.72775	1.24	0.091	1	0.7	2.83662	2.6238	1.151	0.19	1	0.71	3.29976	3.60671	1.03	0.45	1	0.86	3.58513	3.00758	1.258	0.1	1	0.74	3.38987	3.35877	1.128	0.31	1	0.82
	X_Ruminococcus__torques	0.591813	0.727663	-1.151	0.76	1	0.93	0.605887	0.548541	16.97	0.44	1	0.89	0.655117	0.44399	1.575	0.43	1	0.89	0.532495	0.501246	1.131	0.87	1	1	0.593233	0.606385	1.101	0.96	1	1	0.537865	0.726364	-1.28	0.69	1	0.98	0.666146	0.694951	1.071	0.59	1	0.9
